# Supplementary material for: Single Cell RNA Sequencing Identifies a Unique Inflammatory Macrophage Subset as a Druggable Target for Alleviating Acute Kidney Injury
Source: Adv Sci (Weinh). 2022 Feb 3;9(12):2103675. doi: 10.1002/advs.202103675 (PMC9036000; doi:10.1002/advs.202103675)
Supplement: Supplementary file 2 — Supplemental Table 1 [file ADVS-9-2103675-s002.xlsx]

## Sheet: 0
p_val	avg_logFC	pct.1	pct.2	p_val_adj	gene
0	2.57585	0.997	0.315	0	Gzma
0	2.12996	0.998	0.447	0	Ccl5
0	1.85678	0.998	0.308	0	Nkg7
0	1.83078	0.997	0.514	0	AW112010
0	1.58829	0.846	0.241	0	Ccl4
0	1.53126	0.898	0.119	0	Gzmb
0	1.39779	0.967	0.159	0	Klre1
0	1.35167	0.685	0.082	0	Klra9
0	1.3327	0.939	0.143	0	Klrb1c
0	1.25386	0.905	0.133	0	Ncr1
0	1.25092	0.965	0.286	0	Klrd1
0	1.24328	0.97	0.449	0	Irf8
0	1.2055	0.932	0.186	0	Klrk1
0	1.20122	0.993	0.591	0	Lgals1
0	1.17307	0.616	0.111	0	Klra8
0	1.15803	0.849	0.157	0	Serpinb9
0	1.14139	0.49	0.086	0	Klra4
0	1.13973	0.831	0.112	0	Prf1
0	1.12123	0.919	0.431	0	Dusp2
0	1.01769	0.827	0.136	0	Klrc2
0	1.0078	0.958	0.522	0	Id2
0	1.00687	0.706	0.187	0	Ccl3
0	0.984819	0.914	0.333	0	Ugcg
0	0.976567	0.667	0.059	0	Cma1
0	0.926155	0.977	0.555	0	Ahnak
0	0.926051	0.825	0.187	0	Ctsw
0	0.913837	0.88	0.271	0	Txk
0	0.880625	0.861	0.365	0	Pik3r1
0	0.862253	0.851	0.386	0	Ccnd2
0	0.860794	0.512	0.09	0	Klra7
0	0.858568	0.926	0.381	0	Ptprcap
0	0.852652	0.383	0.057	0	Klra3
0	0.849067	0.658	0.115	0	Spry2
0	0.847426	0.95	0.403	0	Ms4a4b
0	0.837337	0.671	0.337	0	Ly6c2
0	0.819267	0.752	0.192	0	Il18rap
0	0.811772	0.999	0.901	0	H2afz
0	0.778845	0.994	0.873	0	Zfp36l2
0	0.775932	0.624	0.128	0	Serpinb6b
0	0.765609	0.969	0.714	0	Jak1
0	0.748653	0.715	0.179	0	Sh2d2a
0	0.745239	0.442	0.071	0	Ifng
0	0.737097	0.633	0.117	0	Eomes
0	0.723777	0.805	0.324	0	Spn
0	0.719308	0.816	0.318	0	Gimap4
0	0.719132	0.692	0.148	0	Il2rb
0	0.716276	0.559	0.104	0	Klri2
0	0.712906	0.626	0.1	0	Fasl
0	0.706389	0.888	0.473	0	Hcst
0	0.698161	0.843	0.373	0	Vps37b
0	0.685709	0.904	0.501	0	H2-Q7
0	0.677051	0.992	0.707	0	S100a10
0	0.671779	0.48	0.041	0	Klrg1
0	0.652955	0.782	0.354	0	2021-09-01
0	0.650494	0.707	0.282	0	2021-09-11
0	0.648201	0.417	0.069	0	Klrc1
0	0.631957	1	0.951	0	Ptprc
0	0.628725	0.646	0.191	0	Chsy1
0	0.628545	0.769	0.355	0	Fyn
0	0.626474	0.918	0.683	0	Itga4
0	0.614554	0.588	0.127	0	Cst7
0	0.606567	0.481	0.068	0	Klrb1a
0	0.598139	0.616	0.173	0	Hsd11b1
0	0.592886	1	0.961	0	H2-K1
0	0.590642	0.569	0.145	0	Il18r1
0	0.589714	0.408	0.085	0	Gem
0	0.587202	0.559	0.108	0	Osbpl3
0	0.585347	0.524	0.091	0	Camk2n1
0	0.581063	0.545	0.088	0	Sytl3
0	0.573599	0.545	0.099	0	Gm19585
0	0.568942	0.645	0.265	0	Bhlhe40
0	0.563943	0.687	0.177	0	Atp1b1
0	0.555417	0.653	0.249	0	Gimap5
0	0.555387	0.65	0.223	0	Dok2
0	0.554772	0.598	0.204	0	Peak1
0	0.553174	0.969	0.806	0	Calm2
0	0.549973	0.945	0.724	0	Selplg
0	0.547114	0.716	0.38	0	Prex1
0	0.541302	0.97	0.736	0	Emp3
0	0.538433	0.735	0.348	0	Bcl2
0	0.535889	0.686	0.287	0	Gimap1
0	0.534198	0.528	0.169	0	Borcs7
0	0.533292	0.805	0.543	0	S100a13
0	0.529855	0.759	0.467	0	Ywhaq
0	0.526418	0.66	0.28	0	H2-Q6
0	0.523165	0.689	0.262	0	Lck
0	0.517878	0.524	0.131	0	Lpin1
0	0.517759	0.96	0.772	0	Ifngr1
0	0.508074	0.441	0.156	0	Nr4a2
0	0.506033	0.902	0.667	0	Itgb2
0	0.500376	0.818	0.557	0	Itgb1
0	0.496146	0.564	0.207	0	Stat4
0	0.491129	0.668	0.28	0	Cd2
0	0.490444	0.474	0.081	0	Ifitm10
0	0.489937	0.474	0.092	0	S1pr5
0	0.488997	0.475	0.08	0	Tbx21
0	0.48838	0.511	0.125	0	Arsb
0	0.48393	1	0.789	0	Fcer1g
0	0.483537	0.825	0.615	0	Dock2
0	0.48344	0.831	0.422	0	Ets1
0	0.478911	0.789	0.513	0	Pdcd4
0	0.477454	0.726	0.316	0	Gimap3
0	0.47666	0.717	0.397	0	Tnfaip3
0	0.467705	0.723	0.44	0	Zcchc11
0	0.467613	0.569	0.223	0	Gimap9
0	0.464665	0.695	0.393	0	Anxa6
0	0.463054	0.991	0.878	0	Rac2
0	0.461581	0.352	0.047	0	Klrb1b
0	0.460554	0.83	0.483	0	Itgal
0	0.458542	0.445	0.099	0	Klrb1f
0	0.45406	0.452	0.084	0	Samd3
0	0.449639	0.857	0.554	0	Zeb2
0	0.440348	0.269	0.085	0	Xcl1
0	0.434466	0.615	0.322	0	Ptpn22
0	0.43412	0.417	0.059	0	Adamts14
0	0.432897	0.749	0.523	0	Ankrd44
0	0.432546	0.685	0.431	0	Il2rg
0	0.431593	0.676	0.451	0	Ubald2
0	0.429528	0.551	0.287	0	Rnaset2b
0	0.426852	0.658	0.405	0	Zmiz1
0	0.425924	0.821	0.67	0	Ankrd11
0	0.422493	0.827	0.602	0	Efhd2
0	0.421765	0.804	0.617	0	Macf1
0	0.418955	0.951	0.626	0	Ctsd
0	0.416882	0.57	0.302	0	Mxd4
0	0.416272	0.569	0.345	0	PISD
0	0.416082	0.571	0.258	0	Arap2
0	0.41376	0.638	0.36	0	Runx3
0	0.412794	0.775	0.574	0	Ccnd3
0	0.408993	0.901	0.736	0	Ier2
0	0.403194	0.625	0.368	0	Sptbn1
0	0.402613	0.603	0.323	0	Dusp5
0	0.399745	0.482	0.164	0	Gimap8
0	0.397225	0.563	0.297	0	Esyt1
0	0.392174	0.516	0.238	0	Pitpnc1
0	0.386713	0.838	0.697	0	Dad1
0	0.383749	0.52	0.288	0	Lfng
0	0.381276	0.979	0.876	0	Ptpn18
0	0.379255	0.385	0.109	0	As3mt
0	0.379253	0.851	0.67	0	Reep5
0	0.378064	0.709	0.496	0	Ikzf1
0	0.374651	0.668	0.321	0	Ablim1
0	0.373084	1	0.99	0	Pfn1
0	0.37104	0.999	0.981	0	Myl6
0	0.368594	0.45	0.172	0	1700025G04Rik
0	0.366839	0.329	0.047	0	Gpc1
0	0.365165	0.456	0.16	0	Ikzf3
0	0.364946	0.982	0.904	0	Jund
0	0.362011	0.593	0.313	0	Fgl2
0	0.359517	0.78	0.563	0	Plek
0	0.35904	1	0.81	0	Tyrobp
0	0.357967	0.958	0.816	0	Mbnl1
0	0.35781	0.392	0.112	0	Gm28875
0	0.357189	0.478	0.249	0	Dnajc1
0	0.357117	0.261	0.04	0	Khdc1a
0	0.355952	0.565	0.323	0	Plec
0	0.355945	0.472	0.304	0	Nabp1
0	0.353046	0.753	0.379	0	Gimap6
0	0.351823	0.512	0.288	0	Zbtb20
0	0.348159	0.773	0.625	0	Tra2b
0	0.347903	0.503	0.263	0	Fryl
0	0.347801	0.549	0.302	0	Rinl
0	0.346277	0.703	0.436	0	Sell
0	0.346104	0.298	0.043	0	Styk1
0	0.3444	0.27	0.026	0	Kcnj8
0	0.343899	0.979	0.92	0	Atp5h
0	0.342215	0.478	0.215	0	Spata13
0	0.338502	0.712	0.527	0	Cd48
0	0.334432	0.776	0.617	0	Bin2
0	0.331617	0.447	0.198	0	Atp2a3
0	0.330719	0.857	0.744	0	Aes
0	0.327161	0.972	0.897	0	Gnas
0	0.327118	0.436	0.209	0	Hopx
0	0.324614	0.521	0.273	0	Tbc1d10c
0	0.324605	0.37	0.1	0	Zfpm1
0	0.324601	0.981	0.81	0	Klf2
0	0.324431	0.429	0.188	0	Gramd4
0	0.319989	0.527	0.306	0	2021-09-06
0	0.318452	0.941	0.631	0	Anxa2
0	0.318227	0.547	0.249	0	Skap1
0	0.317346	0.863	0.684	0	Serinc3
0	0.317294	0.4	0.154	0	Gpr171
0	0.316004	0.553	0.395	0	Ppp1r12a
0	0.315303	0.426	0.188	0	Arhgef18
0	0.314808	0.56	0.341	0	Cyfip2
0	0.31324	0.649	0.539	0	Xrn2
0	0.313214	0.949	0.83	0	Rap1b
0	0.311094	0.458	0.211	0	Pla2g16
0	0.309476	0.396	0.2	0	Tspan32
0	0.308968	0.465	0.246	0	Prkacb
0	0.308796	1	0.942	0	Tmsb10
0	0.307446	0.322	0.078	0	Pogk
0	0.306542	0.304	0.056	0	Sytl2
0	0.306163	0.379	0.134	0	Tnik
0	0.305251	0.641	0.499	0	Bptf
0	0.303554	0.287	0.048	0	Qrfp
0	0.303512	0.403	0.149	0	Sh2d1a
0	0.303162	0.303	0.052	0	Itga2
0	0.302878	0.585	0.457	0	Prpf4b
0	0.301696	0.978	0.924	0	Tpm3

## Sheet: 1
p_val	avg_logFC	pct.1	pct.2	p_val_adj	gene
0	3.82074	0.994	0.515	0	S100a9
0	3.5469	0.715	0.105	0	Retnlg
0	3.51091	0.995	0.504	0	S100a8
0	3.32968	0.917	0.159	0	Cxcl2
0	3.05682	0.983	0.273	0	Il1b
0	2.55705	0.803	0.074	0	G0s2
0	2.35803	0.831	0.116	0	Slpi
0	2.11159	0.711	0.077	0	Wfdc21
0	2.0638	0.809	0.189	0	Ifitm1
0	2.04284	0.951	0.028	0	Cxcr2
0	1.99071	0.935	0.046	0	Hdc
0	1.98961	0.938	0.033	0	Mmp9
0	1.96283	0.969	0.098	0	Csf3r
0	1.90804	0.804	0.342	0	Wfdc17
0	1.84511	0.995	0.806	0	S100a11
0	1.83521	0.693	0.116	0	Lcn2
0	1.82297	0.999	0.941	0	Srgn
0	1.73293	0.367	0.01	0	Stfa2l1
0	1.70621	0.842	0.053	0	Il1r2
0	1.68736	0.747	0.092	0	Lrg1
0	1.68269	0.914	0.281	0	Mxd1
0	1.66321	0.989	0.413	0	Msrb1
0	1.65511	0.28	0.008	0	Gm5483
0	1.62681	0.896	0.187	0	Hp
0	1.6189	0.711	0.194	0	Cd14
0	1.56416	0.853	0.299	0	Pglyrp1
0	1.55111	0.973	0.737	0	S100a6
0	1.54801	0.673	0.172	0	Ier3
0	1.52911	0.505	0.066	0	Mmp8
0	1.52274	0.757	0.06	0	Slc7a11
0	1.49514	0.854	0.13	0	Tnfaip2
0	1.49171	0.872	0.07	0	Clec4d
0	1.46974	0.894	0.268	0	Grina
0	1.41551	0.506	0.145	0	Ccrl2
0	1.40295	0.988	0.544	0	Ifitm2
0	1.35242	0.807	0.13	0	Clec4e
0	1.34462	0.89	0.132	0	Ccr1
0	1.3327	0.985	0.711	0	Dusp1
0	1.32773	0.811	0.061	0	Trem1
0	1.32252	0.999	0.887	0	Mcl1
0	1.31063	1	0.997	0	Fth1
0	1.30768	0.912	0.769	0	Nfkbia
0	1.298	0.796	0.22	0	Gda
0	1.29211	0.533	0.069	0	Ptgs2
0	1.26792	0.853	0.241	0	Slfn1
0	1.26747	0.878	0.355	0	Ccl6
0	1.24089	0.997	0.578	0	Cebpb
0	1.23033	0.967	0.732	0	Txn1
0	1.20832	0.983	0.517	0	Alox5ap
0	1.20693	0.799	0.069	0	Cd33
0	1.19662	0.911	0.346	0	Rnf149
0	1.14125	0.825	0.147	0	Cd300lf
0	1.14032	0.384	0.017	0	Asprv1
0	1.12903	0.656	0.054	0	H2-Q10
0	1.11576	0.779	0.156	0	Pygl
0	1.11131	0.587	0.042	0	Slfn4
0	1.11089	0.952	0.418	0	Tpd52
0	1.10814	0.853	0.351	0	Sorl1
0	1.1071	0.882	0.673	0	Cdk2ap2
0	1.09299	0.747	0.152	0	Mcemp1
0	1.08731	0.979	0.669	0	Zfp36
0	1.0555	0.804	0.183	0	Lmnb1
0	1.04692	0.944	0.337	0	Gsr
0	1.03276	0.799	0.229	0	Pla2g7
0	1.01922	0.97	0.681	0	Fos
0	1.01831	0.734	0.219	0	Fbxl5
0	1.01678	0.983	0.805	0	Btg2
0	1.01142	0.529	0.01	0	Irg1
0	1.00341	0.525	0.178	0	Gadd45b
0	1.0033	0.544	0.104	0	Osm
0	1.00205	0.707	0.334	0	Anxa1
0	1.00004	0.851	0.483	0	2810474O19Rik
0	0.995618	0.801	0.186	0	Pilra
0	0.97774	0.732	0.109	0	Ets2
0	0.975197	0.995	0.879	0	Lcp1
0	0.957932	0.957	0.75	0	Pim1
0	0.957923	0.677	0.093	0	Trim30b
0	0.943576	0.737	0.152	0	Gcnt2
0	0.942911	1	0.822	0	Tyrobp
0	0.939436	0.952	0.675	0	Map1lc3b
0	0.938165	0.857	0.426	0	Cd44
0	0.930816	0.663	0.249	0	Socs3
0	0.926564	0.729	0.142	0	Lilr4b
0	0.9195	0.756	0.155	0	Cd300ld
0	0.909711	0.735	0.14	0	Cd24a
0	0.904805	0.999	0.933	0	Junb
0	0.88352	0.809	0.253	0	Litaf
0	0.880372	0.435	0.019	0	Hcar2
0	0.876482	0.794	0.151	0	C5ar1
0	0.874166	0.849	0.35	0	Ncf2
0	0.866761	0.963	0.76	0	Taldo1
0	0.860985	0.763	0.264	0	Ncf1
0	0.857225	0.515	0.029	0	Il1rn
0	0.855623	0.466	0.033	0	AA467197
0	0.855391	0.561	0.118	0	F630028O10Rik
0	0.853501	0.964	0.49	0	Spi1
0	0.845236	0.776	0.229	0	Lilrb4a
0	0.845141	0.999	0.892	0	Fxyd5
0	0.844006	0.908	0.403	0	Lst1
0	0.840331	0.828	0.37	0	Adipor1
0	0.838684	0.734	0.198	0	Nudt4
0	0.835218	0.974	0.663	0	Prdx5
0	0.827718	0.934	0.709	0	Slfn2
0	0.825185	0.637	0.099	0	Adam8
0	0.821096	0.862	0.374	0	Marcks
0	0.820434	0.718	0.221	0	Lyst
0	0.819115	0.487	0.03	0	Rdh12
0	0.811809	0.639	0.121	0	Slc16a3
0	0.804614	0.555	0.118	0	Amica1
0	0.802415	0.704	0.233	0	Dhrs7
0	0.798922	0.677	0.169	0	Trib1
0	0.797938	0.467	0.167	0	Basp1
0	0.794944	0.718	0.238	0	Ogfrl1
0	0.793045	0.511	0.008	0	Il1f9
0	0.774245	0.864	0.485	0	Picalm
0	0.764715	0.655	0.166	0	2310001H17Rik
0	0.76468	0.688	0.331	0	Nfkbiz
0	0.755105	0.66	0.218	0	Plaur
0	0.752463	0.769	0.316	0	Pirb
0	0.751592	0.994	0.868	0	Gabarap
0	0.750131	0.625	0.089	0	Siglece
0	0.742053	0.575	0.104	0	Nlrp3
0	0.740527	0.921	0.656	0	Atp6v1g1
0	0.737315	0.899	0.601	0	Vasp
0	0.727122	0.696	0.318	0	Fgl2
0	0.723522	0.555	0.014	0	Arg2
0	0.715274	0.371	0.046	0	Id1
0	0.714502	0.289	0.009	0	Ly6g
0	0.707567	0.694	0.226	0	Csf2rb
0	0.705952	0.698	0.342	0	Kctd12
0	0.704687	0.961	0.649	0	Anxa2
0	0.70368	0.438	0.202	0	Isg15
0	0.70154	0.969	0.844	0	Iqgap1
0	0.701258	0.666	0.272	0	Tmcc1
0	0.6984	0.324	0.132	0	Thbs1
0	0.694775	0.726	0.357	0	Samsn1
0	0.687395	0.496	0.035	0	Fpr2
0	0.684917	0.825	0.618	0	Prr13
0	0.683654	0.605	0.258	0	Gpcpd1
0	0.68127	0.88	0.626	0	Neat1
0	0.676213	0.927	0.754	0	Hmgb2
0	0.673531	0.684	0.285	0	Ndel1
0	0.672307	0.7	0.233	0	Cyp4f18
0	0.67079	0.742	0.38	0	Atg3
0	0.667904	0.711	0.222	0	Emilin2
0	0.66725	0.708	0.269	0	Snap23
0	0.665217	0.822	0.304	0	Fcgr3
0	0.664387	0.878	0.565	0	Plek
0	0.663379	0.933	0.748	0	Gmfg
0	0.662574	0.826	0.489	0	Rhog
0	0.66015	0.465	0.16	0	Mgst1
0	0.656259	0.604	0.289	0	R3hdm4
0	0.652907	0.96	0.8	0	Stk17b
0	0.649739	0.407	0.095	0	Igfbp6
0	0.644183	0.388	0.01	0	Chil1
0	0.642926	0.702	0.326	0	Ppp1r2
0	0.642789	0.54	0.271	0	Egr1
0	0.639186	0.93	0.662	0	Pkm
0	0.632246	0.58	0.119	0	Trem3
0	0.626121	0.443	0.021	0	Slc40a1
0	0.625329	0.353	0.098	0	Clec4n
0	0.623105	0.453	0.074	0	Gadd45a
0	0.619314	0.528	0.079	0	Igf1r
0	0.618851	0.736	0.417	0	Pten
0	0.617754	0.55	0.138	0	Entpd1
0	0.604422	0.544	0.11	0	Bst1
0	0.602468	0.554	0.132	0	Slc15a3
0	0.601008	0.859	0.697	0	Mrpl33
0	0.600998	0.679	0.271	0	Pgd
0	0.597569	0.476	0.143	0	Oasl2
0	0.594905	0.478	0.124	0	Marcksl1
0	0.594187	0.784	0.431	0	Itgam
0	0.591694	0.651	0.234	0	Fosl2
0	0.589955	0.758	0.399	0	Vsir
0	0.587604	0.51	0.101	0	Ptafr
0	0.582939	0.591	0.178	0	Actn1
0	0.582054	0.928	0.74	0	Selplg
0	0.582042	0.589	0.149	0	Lpcat2
0	0.581971	0.528	0.107	0	Sirpb1b
0	0.581174	0.402	0.014	0	Fpr1
0	0.58034	0.998	0.945	0	Gnai2
0	0.5802	0.868	0.632	0	Gpsm3
0	0.579294	0.844	0.582	0	Zyx
0	0.578493	0.428	0.048	0	Il1rap
0	0.578278	0.566	0.221	0	Glipr2
0	0.575379	1	0.983	0	Ftl1
0	0.572316	0.6	0.215	0	Plp2
0	0.568184	0.526	0.176	0	Hist1h2bc
0	0.564801	0.835	0.559	0	Cd9
0	0.564498	0.604	0.193	0	Nfam1
0	0.561598	0.336	0.02	0	Upp1
0	0.559871	0.384	0.007	0	Dhrs9
0	0.556331	0.46	0.081	0	Cpd
0	0.555933	0.427	0.241	0	Ifitm6
0	0.555575	0.927	0.65	0	Ctsd
0	0.551064	0.701	0.274	0	Fgr
0	0.54933	0.999	0.947	0	Btg1
0	0.548079	0.65	0.261	0	Igsf6
0	0.545576	0.759	0.39	0	Skap2
0	0.54005	0.448	0.096	0	Plk3

## Sheet: 2
p_val	avg_logFC	pct.1	pct.2	p_val_adj	gene
0	1.49864	0.961	0.193	0	Trbc2
0	1.2685	0.945	0.114	0	Cd3d
0	1.2141	0.902	0.105	0	Cd3g
0	1.13899	1	0.954	0	Rpl12
0	1.07465	0.817	0.144	0	Lef1
0	1.05207	0.753	0.109	0	Il7r
0	1.04974	0.537	0.103	0	Gm12840
0	1.01789	0.8	0.107	0	Trac
0	0.985097	0.869	0.357	0	Satb1
0	0.972204	1	0.991	0	Rps24
0	0.963307	1	0.971	0	Rps20
0	0.949158	0.778	0.142	0	Gm8369
0	0.933199	0.597	0.274	0	Trbc1
0	0.932658	0.766	0.089	0	Bcl11b
0	0.917913	0.903	0.539	0	Rps27rt
0	0.911226	1	0.989	0	Rplp1
0	0.910244	1	0.978	0	Rps7
0	0.899222	0.779	0.15	0	Tcf7
0	0.892279	1	0.994	0	Rps16
0	0.875391	0.999	0.956	0	Rps28
0	0.875293	1	0.981	0	Rps15a
0	0.857343	1	0.976	0	Rps19
0	0.856315	1	0.985	0	Rpl30
0	0.852584	0.692	0.16	0	Gm20186
0	0.841842	1	0.992	0	Rps27
0	0.839269	1	0.962	0	Rpl5
0	0.825524	0.738	0.132	0	Cd28
0	0.811505	0.999	0.943	0	Rpl27
0	0.798292	0.911	0.396	0	Gimap6
0	0.793466	0.764	0.164	0	Lat
0	0.785372	0.492	0.079	0	Igfbp4
0	0.784043	1	0.973	0	Rps4x
0	0.783226	1	0.987	0	Rps21
0	0.782098	1	0.943	0	Rpl36a
0	0.78017	0.847	0.475	0	Wdr89
0	0.776726	1	0.986	0	Rps8
0	0.773781	1	0.98	0	Rpl13a
0	0.763456	0.719	0.149	0	Ccr7
0	0.762919	0.996	0.916	0	Rpl15
0	0.76251	0.842	0.413	0	Vps37b
0	0.762025	0.723	0.158	0	S1pr1
0	0.760404	1	0.988	0	Rplp2
0	0.760384	1	0.99	0	Rps10
0	0.758948	1	0.987	0	Rps13
0	0.75759	1	0.992	0	Rpl23
0	0.753985	1	0.991	0	Rpl17
0	0.751123	0.801	0.425	0	Gm11808
0	0.748005	0.85	0.457	0	Crlf3
0	0.744785	0.578	0.077	0	Dusp10
0	0.741661	0.705	0.083	0	Cd3e
0	0.736988	0.947	0.446	0	Ets1
0	0.722622	1	0.985	0	Rps3a1
0	0.719213	1	0.974	0	Rps26
0	0.718772	1	0.999	0	Tpt1
0	0.717055	1	0.971	0	Rpl23a
0	0.716392	1	0.99	0	Rpl35a
0	0.70057	1	0.976	0	Rps15
0	0.699169	1	0.984	0	Rpl19
0	0.697411	1	0.989	0	Rpl9
0	0.691833	1	0.984	0	Rpl13
0	0.690973	1	0.98	0	Rpl8
0	0.68268	1	0.972	0	Rpsa
0	0.682512	1	0.963	0	Rpl36
0	0.679832	0.879	0.364	0	Ltb
0	0.675783	1	0.961	0	Rpl22
0	0.671753	1	0.966	0	Rps18
0	0.67071	1	0.985	0	Rps3
0	0.670556	0.392	0.051	0	Dapl1
0	0.667207	0.857	0.411	0	Tnfaip3
0	0.663031	1	0.983	0	Rpl21
0	0.656575	1	0.952	0	Rpl10a
0	0.654761	1	0.991	0	Rps14
0	0.652532	1	0.983	0	Rplp0
0	0.651751	1	0.972	0	Rps5
0	0.651113	0.636	0.15	0	Gramd3
0	0.651084	1	0.985	0	Rpl39
0	0.643645	1	0.979	0	Rpl18
0	0.640201	1	0.993	0	Rpl37a
0	0.638321	0.896	0.685	0	Txnip
0	0.637141	1	0.951	0	Eef1b2
0	0.629167	1	0.97	0	Rps6
0	0.624457	1	0.985	0	Rps23
0	0.622651	0.437	0.018	0	Ly6c1
0	0.612368	1	0.99	0	Rpl27a
0	0.604342	1	0.99	0	Rpl18a
0	0.603107	1	0.979	0	Rpl7
0	0.600498	1	0.976	0	Rpl11
0	0.599703	1	0.977	0	Rpl32
0	0.591733	0.811	0.343	0	Gimap3
0	0.589784	0.656	0.323	0	Smc4
0	0.579024	0.479	0.041	0	Trib2
0	0.576379	0.745	0.374	0	Rapgef6
0	0.574459	0.814	0.337	0	Ablim1
0	0.573235	1	0.997	0	Rps29
0	0.572693	1	0.973	0	Rps2
0	0.563682	1	0.989	0	Rpl34
0	0.560332	0.583	0.129	0	Thy1
0	0.560224	1	0.994	0	Rps27a
0	0.554526	0.999	0.963	0	Rpl29
0	0.551837	1	0.98	0	Rpl38
0	0.547282	0.965	0.834	0	Rpl22l1
0	0.545309	0.725	0.258	0	Skap1
0	0.543956	0.893	0.514	0	Ms4a6b
0	0.540611	1	0.954	0	Rpl3
0	0.537815	1	0.961	0	Gnb2l1
0	0.533723	1	0.981	0	Rpl26
0	0.529038	0.516	0.106	0	Fam101b
0	0.52539	0.984	0.848	0	Uba52
0	0.524964	0.592	0.14	0	Itk
0	0.523723	0.991	0.889	0	Npm1
0	0.522954	1	0.996	0	Rpl41
0	0.513826	0.994	0.94	0	Rpl31
0	0.506531	0.999	0.942	0	Rpl35
0	0.505697	1	0.989	0	Rps12
0	0.503964	0.979	0.832	0	Shisa5
0	0.485399	1	0.985	0	Rps11
0	0.482908	0.702	0.355	0	Saraf
0	0.480243	1	0.986	0	Rps25
0	0.476197	1	0.947	0	Tmsb10
0	0.474619	1	0.989	0	Eef1a1
0	0.473226	0.444	0.044	0	Cd4
0	0.472465	1	0.996	0	Fau
0	0.470837	1	0.958	0	Rpl14
0	0.469449	1	0.974	0	Rpl6
0	0.468664	0.807	0.528	0	Foxp1
0	0.468459	0.959	0.803	0	Stk17b
0	0.468025	1	0.985	0	Rpl28
0	0.466247	1	0.996	0	Rps9
0	0.465768	0.937	0.452	0	Ms4a4b
0	0.457624	1	0.977	0	Rpl24
0	0.449124	1	0.993	0	Rpl37
0	0.442259	0.7	0.361	0	Chd3
0	0.43737	0.463	0.148	0	Zfp281
0	0.432798	0.889	0.661	0	Limd2
0	0.431693	0.685	0.396	0	Zc3hav1
0	0.428979	0.997	0.938	0	Rpl4
0	0.425652	0.559	0.183	0	Cd247
0	0.421037	0.997	0.948	0	Naca
0	0.402897	0.8	0.551	0	Atp1b3
0	0.401383	0.351	0.048	0	Cd5
0	0.400872	0.561	0.225	0	Tecpr1
0	0.394486	0.995	0.95	0	Rps17
0	0.392981	0.673	0.389	0	Peli1
0	0.388897	0.469	0.136	0	Dgka
0	0.383265	0.997	0.949	0	Btg1
0	0.380351	0.924	0.742	0	Pnrc1
0	0.375558	0.528	0.194	0	Actn1
0	0.373362	0.895	0.743	0	Snrpg
0	0.372656	0.368	0.043	0	Nsg2
0	0.360217	0.559	0.28	0	Rhoh
0	0.350359	0.384	0.122	0	Slamf6
0	0.350113	0.511	0.174	0	Ly6a
0	0.347565	0.842	0.677	0	Eif3e
0	0.346863	0.92	0.806	0	Cox7a2l
0	0.340433	0.649	0.39	0	Bcl2
0	0.339951	0.999	0.959	0	Rpl7a
0	0.339547	0.392	0.108	0	Kbtbd11
0	0.338289	0.583	0.307	0	Smad7
0	0.334656	0.825	0.534	0	Pdcd4
0	0.334149	0.455	0.182	0	Foxo1
0	0.331125	0.99	0.937	0	Eef2
0	0.330407	0.533	0.219	0	Cd69
0	0.329476	0.329	0.055	0	Inpp4b
0	0.327919	0.347	0.112	0	Ndrg3
0	0.326154	0.665	0.301	0	Lck
0	0.324383	0.46	0.184	0	Gtf2i
0	0.323898	0.415	0.145	0	Itga6
0	0.321649	0.646	0.316	0	Cd2
0	0.321056	0.327	0.045	0	Tesc
0	0.319512	0.983	0.94	0	Uqcrh
0	0.318875	0.484	0.262	0	Nrip1
0	0.317974	0.299	0.037	0	Cd6
0	0.312644	0.569	0.323	0	4932438A13Rik
0	0.312573	0.869	0.744	0	Eef1d
0	0.311865	0.54	0.287	0	Srpk1
0	0.30588	0.865	0.742	0	Nsa2
0	0.304305	0.326	0.06	0	Fam169b
0	0.302756	0.625	0.36	0	H2-Q4
0	0.302569	0.875	0.539	0	H2-Q7
0	0.302181	0.255	0.05	0	Icos
0	0.294273	0.356	0.084	0	Klk8
0	0.288354	0.639	0.431	0	Arhgap15
0	0.287491	0.887	0.765	0	Eef1g
0	0.284224	0.394	0.148	0	Cd27
0	0.282402	0.298	0.042	0	Themis
0	0.27926	0.999	0.957	0	mt-Nd2
0	0.279064	0.992	0.934	0	Rpl36al
0	0.277388	0.271	0.027	0	Camk4
0	0.277182	0.463	0.196	0	Prkcq
0	0.27578	0.854	0.686	0	Hspe1
0	0.273252	0.835	0.671	0	Clk1
0	0.272193	0.459	0.233	0	P2ry10
0	0.265588	1	0.979	0	Rpl10
0	0.26333	0.387	0.166	0	Znrf1
0	0.262146	0.268	0.071	0	Tmem64
0	0.261546	0.378	0.14	0	Fam189b
0	0.260694	0.615	0.389	0	Gm26917
0	0.250496	0.966	0.886	0	Ptpn18
0	-0.25577	0.142	0.362	0	Akt1
0	-0.257158	0.113	0.335	0	Mtch1

## Sheet: 3
p_val	avg_logFC	pct.1	pct.2	p_val_adj	gene
0	1.27804	0.528	0.079	0	Xcl1
0	1.14758	0.94	0.254	0	Klrk1
0	1.09211	0.564	0.117	0	Klra4
0	1.07009	0.954	0.235	0	Klre1
0	1.06786	0.999	0.559	0	AW112010
0	1.06715	0.999	0.372	0	Nkg7
0	1.0463	0.658	0.154	0	Klra8
0	1.00893	0.965	0.453	0	Ms4a4b
0	1.00251	0.918	0.218	0	Klrb1c
0	0.963464	0.998	0.498	0	Ccl5
0	0.960306	0.876	0.207	0	Ncr1
0	0.916849	0.951	0.351	0	Klrd1
0	0.866165	0.84	0.2	0	Klrc2
0	0.848155	0.825	0.224	0	Serpinb9
0	0.838642	0.567	0.124	0	Klra7
0	0.831353	0.74	0.156	0	Eomes
0	0.812852	0.912	0.388	0	Ugcg
0	0.790858	0.99	0.379	0	Gzma
0	0.789034	0.681	0.164	0	Spry2
0	0.787884	0.76	0.193	0	Il2rb
0	0.783329	0.854	0.361	0	Gimap4
0	0.781759	0.879	0.327	0	Txk
0	0.770191	0.609	0.142	0	Klri2
0	0.764647	0.981	0.594	0	Ahnak
0	0.75757	0.815	0.248	0	Ctsw
0	0.754692	0.93	0.431	0	Ptprcap
0	0.720128	0.958	0.562	0	Id2
0	0.70967	0.599	0.118	0	Klrb1f
0	0.705145	0.933	0.536	0	H2-Q7
0	0.692014	0.981	0.737	0	Jak1
0	0.667077	0.638	0.173	0	Serpinb6b
0	0.651043	0.727	0.228	0	Sh2d2a
0	0.64887	0.846	0.412	0	Pik3r1
0	0.647386	0.82	0.432	0	Ccnd2
0	0.639637	0.802	0.392	0	2021-09-01
0	0.637385	0.978	0.629	0	Lgals1
0	0.619322	0.626	0.179	0	Il18r1
0	0.605871	0.863	0.532	0	Pdcd4
0	0.600966	0.919	0.502	0	Irf8
0	0.600324	0.652	0.233	0	Stat4
0	0.598274	0.861	0.481	0	Dusp2
0	0.592426	0.801	0.452	0	Sell
0	0.582713	0.795	0.391	0	Fyn
0	0.580861	0.726	0.246	0	Il18rap
0	0.567965	0.894	0.511	0	Hcst
0	0.563549	0.989	0.884	0	Zfp36l2
0	0.556261	0.699	0.191	0	Prf1
0	0.554632	0.743	0.297	0	Lck
0	0.552573	0.764	0.381	0	Bcl2
0	0.552573	0.7	0.283	0	Gimap5
0	0.548611	0.999	0.91	0	H2afz
0	0.546648	0.604	0.151	0	Fasl
0	0.543861	1	0.955	0	Ptprc
0	0.536721	0.697	0.21	0	Gzmb
0	0.536234	0.841	0.406	0	Gimap6
0	0.533883	0.711	0.311	0	H2-Q6
0	0.530378	0.494	0.155	0	Klra9
0	0.526083	0.718	0.321	0	Gimap1
0	0.522472	0.534	0.111	0	Samd3
0	0.516133	0.925	0.704	0	Itga4
0	0.509425	1	0.965	0	H2-K1
0	0.506976	0.476	0.107	0	Klrb1a
0	0.504641	0.435	0.106	0	Ifng
0	0.499647	0.376	0.105	0	Klrc1
0	0.498997	0.628	0.25	0	Gimap9
0	0.496501	0.586	0.207	0	Cd7
0	0.495969	0.865	0.457	0	Ets1
0	0.493306	0.976	0.834	0	Shisa5
0	0.490336	0.323	0.093	0	Klra3
0	0.489234	0.504	0.133	0	Camk2n1
0	0.486889	0.628	0.235	0	Chsy1
0	0.486421	0.484	0.178	0	Nr4a2
0	0.484143	0.75	0.263	0	Trbc1
0	0.482258	0.766	0.463	0	Zcchc11
0	0.481638	0.85	0.578	0	Itgb1
0	0.479617	0.802	0.42	0	Vps37b
0	0.474554	0.678	0.324	0	2021-09-11
0	0.470714	0.992	0.733	0	S100a10
0	0.462544	0.687	0.315	0	Cd2
0	0.460316	0.539	0.152	0	Osbpl3
0	0.458256	0.62	0.282	0	Arap2
0	0.457485	0.858	0.631	0	Dock2
0	0.452956	0.566	0.311	0	Nabp1
0	0.449951	0.858	0.629	0	Macf1
0	0.446178	0.541	0.174	0	Cst7
0	0.44573	0.658	0.346	0	Ptpn22
0	0.443663	0.671	0.388	0	Sptbn1
0	0.443171	0.646	0.268	0	Skap1
0	0.440351	0.734	0.354	0	Gimap3
0	0.439599	0.636	0.317	0	Rinl
0	0.439382	0.582	0.242	0	Peak1
0	0.437655	0.758	0.495	0	Ywhaq
0	0.42944	0.408	0.115	0	Gem
0	0.427647	0.519	0.16	0	Arsb
0	0.425022	0.637	0.264	0	Dok2
0	0.424853	0.529	0.189	0	Gimap8
0	0.417305	0.918	0.756	0	Ncl
0	0.412945	0.653	0.227	0	Atp1b1
0	0.411178	0.446	0.106	0	Car2
0	0.409216	0.978	0.828	0	Mbnl1
0	0.408795	0.561	0.219	0	Hsd11b1
0	0.406109	0.604	0.304	0	Bhlhe40
0	0.405573	0.735	0.375	0	Spn
0	0.402066	0.867	0.68	0	Ankrd11
0	0.401337	0.479	0.166	0	Sh2d1a
0	0.395381	0.707	0.42	0	Anxa6
0	0.39397	0.487	0.136	0	Sytl3
0	0.393669	0.942	0.745	0	Selplg
0	0.387707	0.583	0.365	0	PISD
0	0.386391	0.809	0.604	0	Epsti1
0	0.385206	0.625	0.347	0	Dusp5
0	0.380225	0.446	0.12	0	Ifitm10
0	0.37789	0.662	0.427	0	Atp11b
0	0.377793	0.972	0.821	0	Calm2
0	0.377642	0.475	0.147	0	Gm19585
0	0.373675	0.56	0.305	0	Zbtb20
0	0.37224	0.308	0.046	0	Cd160
0	0.371788	0.471	0.172	0	Lpin1
0	0.366335	0.444	0.154	0	Ctla2b
0	0.366242	0.67	0.415	0	Prex1
0	0.364385	0.284	0.059	0	Khdc1a
0	0.364349	0.437	0.12	0	Tbx21
0	0.363812	0.582	0.321	0	2021-09-06
0	0.362324	0.417	0.121	0	Zfpm1
0	0.36098	0.69	0.454	0	Il2rg
0	0.36008	0.689	0.471	0	Ubald2
0	0.358433	0.643	0.464	0	Prpf4b
0	0.358115	0.724	0.302	0	Ctla2a
0	0.355761	0.472	0.196	0	1700025G04Rik
0	0.350506	0.65	0.385	0	Runx3
0	0.349969	0.711	0.544	0	Xrn2
0	0.348417	0.833	0.515	0	Itgal
0	0.347697	0.967	0.857	0	Serbp1
0	0.345652	0.395	0.149	0	Cd27
0	0.342983	0.363	0.143	0	Serpina3g
0	0.342797	0.951	0.79	0	Ifngr1
0	0.336117	0.471	0.186	0	Ikzf3
0	0.32989	0.843	0.622	0	Efhd2
0	0.325349	0.424	0.153	0	Tnik
0	0.319775	0.375	0.11	0	Lax1
0	0.31806	0.543	0.307	0	Lfng
0	0.316047	0.674	0.353	0	Ablim1
0	0.315478	0.37	0.096	0	Adamts14
0	0.311325	0.68	0.508	0	Bptf
0	0.308548	0.813	0.58	0	Plek
0	0.308064	0.791	0.632	0	Sp100
0	0.307179	0.505	0.265	0	Pitpnc1
0	0.307005	0.711	0.516	0	Ikzf1
0	0.306233	0.726	0.308	0	Ccl4
0	0.305629	0.985	0.885	0	Ptpn18
0	0.30501	0.293	0.067	0	Styk1
0	0.304351	0.629	0.419	0	Kmt2a
0	0.303441	0.735	0.545	0	Ankrd44
0	0.302543	0.402	0.156	0	Pde2a
0	0.30236	0.541	0.294	0	Tbc1d10c
0	0.301987	0.975	0.887	0	Cd47
0	0.301229	0.479	0.232	0	Pla2g16
0	0.300198	0.508	0.285	0	Fryl
0	0.298973	0.494	0.264	0	Prkacb
0	0.298831	0.421	0.203	0	Mirt1
0	0.297716	0.462	0.198	0	Prkcq
0	0.297317	0.322	0.112	0	Zfp512
0	0.296701	0.965	0.872	0	Srrm2
0	0.293689	0.99	0.889	0	Rac2
0	0.293446	0.6	0.405	0	Dnajc15
0	0.28865	0.621	0.435	0	Rsbn1l
0	0.288427	0.482	0.27	0	Dnajc1
0	0.288316	0.395	0.166	0	Ptpn7
0	0.288145	0.288	0.06	0	Arl4d
0	0.288102	0.322	0.073	0	Itga2
0	0.287924	0.441	0.209	0	Arhgef18
0	0.286477	0.545	0.323	0	Esyt1
0	0.285324	0.384	0.157	0	Gimap7
0	0.285136	0.297	0.058	0	Trdc
0	0.282849	0.886	0.722	0	Set
0	0.280754	0.859	0.708	0	Dad1
0	0.279081	0.497	0.299	0	Gatad2a
0	0.278793	0.414	0.176	0	Gpr171
0	0.277191	0.427	0.212	0	Borcs7
0	0.275096	0.514	0.285	0	Sema4a
0	0.27409	0.756	0.572	0	S100a13
0	0.273147	0.57	0.36	0	Cyfip2
0	0.271991	0.977	0.907	0	Hnrnpa2b1
0	0.26956	0.772	0.604	0	Tpm4
0	0.267996	0.368	0.14	0	Tnfrsf18
0	0.266576	0.456	0.237	0	Tecpr1
0	0.266138	0.985	0.924	0	Sub1
0	0.266021	0.381	0.161	0	D16Ertd472e
0	0.264797	0.326	0.1	0	Pogk
0	0.264011	0.397	0.193	0	Rbl2
0	0.260506	0.365	0.137	0	S1pr5
0	0.259507	0.976	0.904	0	Gnas
0	0.259165	0.275	0.071	0	Qrfp
0	0.258563	0.342	0.139	0	As3mt
0	0.257194	0.984	0.929	0	Tpm3
0	0.2568	0.414	0.212	0	Gramd4
0	0.256356	0.375	0.162	0	Ttc39b
0	0.254663	0.307	0.105	0	Gpr174
0	0.254532	0.261	0.083	0	Klrb1b
0	0.254168	0.384	0.141	0	Cma1

## Sheet: 4
p_val	avg_logFC	pct.1	pct.2	p_val_adj	gene
0	2.16453	0.831	0.143	0	Chil3
0	2.10977	0.994	0.547	0	Plac8
0	1.91268	1	0.593	0	Lyz2
0	1.64515	0.57	0.044	0	Saa3
0	1.48813	1	0.599	0	Ifitm3
0	1.48506	0.998	0.467	0	Lgals3
0	1.44665	0.996	0.385	0	S100a4
0	1.35113	0.987	0.298	0	Tgfbi
0	1.27168	0.69	0.081	0	Fn1
0	1.26724	0.997	0.376	0	Ms4a6c
0	1.26339	0.995	0.77	0	Vim
0	1.193	0.964	0.202	0	Clec4a3
0	1.16249	0.958	0.309	0	Smpdl3a
0	1.14182	0.998	0.592	0	Cebpb
0	1.12893	0.978	0.345	0	Cybb
0	1.12803	0.944	0.336	0	Ccr2
0	1.10417	1	0.789	0	Gpx1
0	1.09466	1	0.754	0	Psap
0	1.08278	0.938	0.266	0	Ms4a4c
0	1.0729	1	0.654	0	Ctss
0	1.05075	0.989	0.459	0	Ifi30
0	1.04815	1	0.532	0	Alox5ap
0	1.03252	0.923	0.359	0	Gngt2
0	1.03181	0.636	0.082	0	F13a1
0	1.02629	0.99	0.732	0	Sat1
0	1.02304	0.725	0.082	0	Tppp3
0	1.01018	0.971	0.355	0	Gsr
0	0.996578	0.912	0.21	0	Hp
0	0.988754	0.996	0.836	0	Crip1
0	0.973314	0.964	0.691	0	Fos
0	0.967368	0.994	0.432	0	Msrb1
0	0.960164	0.894	0.576	0	Ifi27l2a
0	0.953017	0.998	0.558	0	Ifitm2
0	0.939506	0.92	0.171	0	Lrp1
0	0.917702	0.937	0.316	0	Pnp
0	0.909893	0.994	0.519	0	Lamp1
0	0.90745	0.786	0.143	0	Mgst1
0	0.901141	0.976	0.517	0	Dbi
0	0.899275	0.908	0.206	0	Ifitm6
0	0.889623	0.986	0.692	0	Samhd1
0	0.888194	0.974	0.409	0	Napsa
0	0.884425	0.958	0.273	0	Mpeg1
0	0.868117	0.837	0.171	0	Sirpb1c
0	0.864292	0.871	0.174	0	Ifi204
0	0.862641	0.994	0.672	0	Prdx5
0	0.860596	0.891	0.186	0	Ccl9
0	0.849275	0.987	0.342	0	Wfdc17
0	0.848907	0.918	0.369	0	Aprt
0	0.847444	0.997	0.73	0	Npc2
0	0.838867	0.716	0.095	0	Gm9733
0	0.835079	0.828	0.159	0	Ms4a6d
0	0.835035	0.547	0.052	0	Vcan
0	0.812549	0.836	0.181	0	BC028528
0	0.807124	0.955	0.308	0	Pld4
0	0.802483	0.982	0.56	0	Erp29
0	0.80148	0.97	0.415	0	Lst1
0	0.799338	0.924	0.3	0	Cd300a
0	0.784909	0.875	0.19	0	Clec4a1
0	0.771633	0.982	0.433	0	Tpd52
0	0.770734	1	0.742	0	S100a6
0	0.770725	0.797	0.207	0	Atf3
0	0.770142	0.934	0.245	0	Csf1r
0	0.769608	0.644	0.31	0	Ctla2a
0	0.766036	0.965	0.512	0	Ms4a6b
0	0.765291	0.968	0.357	0	Ncf2
0	0.758601	0.934	0.365	0	Anxa5
0	0.741988	0.834	0.245	0	Pla2g7
0	0.739442	1	0.984	0	Ftl1
0	0.739018	1	0.884	0	Ly6e
0	0.736836	1	0.798	0	Cst3
0	0.732656	0.97	0.518	0	Tkt
0	0.720882	1	0.992	0	H3f3a
0	0.710178	0.786	0.134	0	Cd302
0	0.707057	0.885	0.224	0	Emilin2
0	0.707003	0.85	0.39	0	Nr4a1
0	0.705446	0.936	0.482	0	Tgfb1
0	0.695045	0.995	0.764	0	Taldo1
0	0.694786	0.998	0.916	0	Gapdh
0	0.69369	0.681	0.066	0	F10
0	0.688641	0.996	0.817	0	Clta
0	0.682741	0.955	0.722	0	Dusp1
0	0.678865	1	0.979	0	Actg1
0	0.676194	0.889	0.316	0	Aldh2
0	0.670742	0.905	0.302	0	Ly86
0	0.668538	0.798	0.178	0	AI607873
0	0.667106	0.854	0.257	0	Igsf6
0	0.665054	0.922	0.366	0	Lamp2
0	0.662795	0.81	0.191	0	Hacd4
0	0.658539	0.877	0.38	0	Fam96a
0	0.658151	0.637	0.083	0	C3
0	0.656672	0.702	0.107	0	Nupr1
0	0.656506	0.889	0.3	0	Asah1
0	0.655157	0.967	0.503	0	Lyn
0	0.654882	0.965	0.418	0	Ctsh
0	0.648528	0.925	0.485	0	Eno1
0	0.647589	0.983	0.508	0	Gm2a
0	0.646818	0.993	0.848	0	Tspo
0	0.644992	0.726	0.135	0	Gpr141
0	0.64045	0.765	0.13	0	Ccdc109b
0	0.64027	0.909	0.418	0	Prdx2
0	0.637917	0.979	0.492	0	Ctsz
0	0.634922	0.697	0.142	0	Rras
0	0.634629	0.897	0.276	0	Cd68
0	0.634035	0.846	0.313	0	Metrnl
0	0.633534	0.831	0.242	0	Irf5
0	0.631299	0.913	0.296	0	Grn
0	0.630077	0.588	0.114	0	Gng11
0	0.629687	0.991	0.764	0	Slc25a5
0	0.628806	0.999	0.914	0	Shfm1
0	0.627675	0.958	0.583	0	Ptpn1
0	0.627655	0.856	0.334	0	Anxa1
0	0.626462	0.698	0.134	0	Klra2
0	0.62602	0.896	0.321	0	Pirb
0	0.625709	0.946	0.435	0	Ctsc
0	0.616567	0.765	0.226	0	Rassf4
0	0.612095	0.583	0.142	0	Nrgn
0	0.612031	0.984	0.364	0	Ccl6
0	0.611024	0.932	0.487	0	Tmem14c
0	0.607538	0.591	0.139	0	Mafb
0	0.607071	0.906	0.38	0	Ctsa
0	0.607062	0.987	0.504	0	Spi1
0	0.604576	0.969	0.698	0	Rap1a
0	0.597458	0.873	0.38	0	Cmtm7
0	0.596483	0.839	0.343	0	Rnh1
0	0.595707	0.703	0.185	0	Gyg
0	0.595567	0.848	0.306	0	Hck
0	0.59554	0.836	0.331	0	Mapkapk2
0	0.591617	0.924	0.521	0	Glud1
0	0.583962	0.778	0.263	0	Ap1s2
0	0.582716	0.885	0.33	0	Plbd1
0	0.581023	0.974	0.664	0	Pitpna
0	0.580273	0.65	0.132	0	Gm5150
0	0.579123	0.758	0.233	0	Fcgr2b
0	0.576091	0.956	0.682	0	Zfp36
0	0.575389	0.981	0.721	0	Psma7
0	0.573687	0.735	0.25	0	Capg
0	0.57335	0.603	0.14	0	Gstp1
0	0.570154	0.981	0.658	0	Anxa2
0	0.569022	0.683	0.145	0	Ltb4r1
0	0.56769	0.924	0.523	0	Esd
0	0.566888	0.918	0.491	0	1110008F13Rik
0	0.566881	0.601	0.089	0	Mnda
0	0.562363	0.975	0.682	0	Pomp
0	0.561869	0.772	0.309	0	Camk2d
0	0.556923	0.957	0.626	0	Ssr4
0	0.554405	0.857	0.435	0	Emb
0	0.551542	0.812	0.311	0	Nadk
0	0.549064	0.841	0.306	0	Evi2a
0	0.548546	0.897	0.315	0	Fcgr3
0	0.547146	0.491	0.146	0	Gbp2
0	0.544074	0.705	0.235	0	Zbp1
0	0.542171	0.891	0.526	0	Atp2b1
0	0.541928	0.642	0.272	0	Egr1
0	0.539264	0.737	0.235	0	Tnfrsf1b
0	0.537806	0.963	0.669	0	Pkm
0	0.537123	0.991	0.875	0	Sec61b
0	0.536016	0.698	0.161	0	Acer3
0	0.534546	0.75	0.363	0	Ly6c2
0	0.53454	0.699	0.183	0	Aif1
0	0.532857	0.691	0.168	0	Clec12a
0	0.532834	0.462	0.081	0	Ace
0	0.53141	0.636	0.105	0	Idh1
0	0.531294	0.981	0.712	0	Capza2
0	0.53089	0.763	0.24	0	Rnpep
0	0.530414	0.76	0.289	0	Fam174a
0	0.528799	0.747	0.226	0	Plaur
0	0.528262	0.727	0.212	0	Ggh
0	0.527842	0.831	0.236	0	Gda
0	0.525972	0.665	0.19	0	Klf4
0	0.521458	0.557	0.119	0	Thbs1
0	0.517701	0.975	0.653	0	Atp6v0b
0	0.515793	0.832	0.362	0	AB124611
0	0.514841	0.802	0.28	0	Fgr
0	0.513961	0.956	0.575	0	Zeb2
0	0.511529	1	0.947	0	Tmsb10
0	0.509081	0.893	0.438	0	Cd44
0	0.508223	0.865	0.363	0	Creg1
0	0.507125	1	0.945	0	Arpc1b
0	0.506812	0.671	0.144	0	Adssl1
0	0.505318	0.893	0.483	0	Cmpk1
0	0.504322	0.62	0.109	0	Scarb1
0	0.504074	0.793	0.333	0	Tnfaip8l2
0	0.501161	0.631	0.119	0	Plod3
0	0.500235	1	0.967	0	Coro1a
0	0.498801	0.83	0.288	0	Hexa
0	0.496839	0.743	0.328	0	P4hb
0	0.496198	0.977	0.471	0	Ctsb
0	0.495739	0.981	0.815	0	Sec61g
0	0.494323	0.786	0.331	0	Tmem256
0	0.493438	0.981	0.853	0	Rbm3
0	0.492929	0.778	0.264	0	Eif4ebp1
0	0.492175	0.566	0.097	0	Trem2
0	0.49197	0.919	0.557	0	Bri3
0	0.49073	0.949	0.66	0	Smdt1
0	0.489071	0.85	0.363	0	Cstb
0	0.48803	0.849	0.4	0	Laptm4a
0	0.486847	0.552	0.071	0	Hpse
0	0.486075	0.813	0.382	0	Ncf4
0	0.483511	0.875	0.479	0	Lamtor4
0	0.483214	0.669	0.199	0	Clec4a2

## Sheet: 5
p_val	avg_logFC	pct.1	pct.2	p_val_adj	gene
0	2.34562	0.857	0.075	0	Tbc1d4
0	1.91022	0.849	0.095	0	Ccnd1
0	1.88127	0.985	0.454	0	H2-Eb1
0	1.71977	0.985	0.509	0	H2-Aa
0	1.62768	0.981	0.552	0	H2-Ab1
0	1.47329	0.996	0.702	0	Cd74
0	1.31951	0.783	0.224	0	Fosb
0	1.31929	0.777	0.165	0	Relb
0	1.28475	0.855	0.165	0	Pmaip1
0	1.2763	0.874	0.259	0	Traf1
0	1.26291	0.778	0.328	0	Rgs1
0	1.25395	0.74	0.036	0	Ffar2
0	1.2333	0.753	0.185	0	Tmem176a
0	1.21903	0.722	0.04	0	Dnase1l3
0	1.19529	0.475	0.168	0	Fabp5
0	1.18076	0.891	0.316	0	Rel
0	1.16268	0.964	0.394	0	S100a4
0	1.15888	0.732	0.022	0	Adam23
0	1.15226	0.662	0.168	0	Etv3
0	1.14319	0.672	0.023	0	Ppp1r14a
0	1.1337	0.843	0.258	0	Bcl2a1b
0	1.12238	0.988	0.465	0	Ifi30
0	1.12222	0.83	0.067	0	Avpi1
0	1.11568	0.81	0.093	0	H2-DMb2
0	1.1147	0.463	0.032	0	Il4i1
0	1.11125	0.785	0.208	0	Tmem176b
0	1.0937	0.8	0.093	0	H2-Oa
0	1.09204	0.819	0.099	0	Plxnc1
0	1.08536	0.896	0.238	0	Cbfa2t3
0	1.08084	0.577	0.085	0	Cd83
0	1.07807	0.887	0.155	0	Adrbk2
0	1.06251	0.821	0.1	0	Rogdi
0	1.05638	0.841	0.526	0	Mdh2
0	1.05349	0.906	0.519	0	Gm2a
0	1.03413	0.898	0.291	0	Filip1l
0	0.977144	0.826	0.105	0	Nav1
0	0.967004	0.921	0.335	0	Syngr2
0	0.963509	0.535	0.233	0	Atf3
0	0.961751	0.934	0.475	0	Dock10
0	0.951735	0.793	0.238	0	Lyst
0	0.943489	0.91	0.36	0	Ptms
0	0.925926	0.919	0.419	0	Napsa
0	0.918036	0.775	0.074	0	Tbc1d9
0	0.910787	0.872	0.283	0	Uvrag
0	0.910615	0.657	0.041	0	Asb2
0	0.910525	0.991	0.755	0	Atox1
0	0.907738	0.897	0.35	0	Pip4k2a
0	0.902816	0.276	0.009	0	Fscn1
0	0.901317	0.815	0.109	0	Dpp4
0	0.880126	0.565	0.265	0	Tmem123
0	0.878059	0.899	0.393	0	Marcks
0	0.873135	0.802	0.154	0	I830077J02Rik
0	0.872767	0.712	0.112	0	Cyp4f16
0	0.868339	0.795	0.185	0	Slamf7
0	0.856493	0.777	0.094	0	Ciita
0	0.848939	0.668	0.138	0	Haus8
0	0.835134	0.788	0.215	0	Jak2
0	0.831675	0.948	0.659	0	Mycbp2
0	0.821698	0.897	0.363	0	H2-DMa
0	0.820656	0.755	0.276	0	Stap1
0	0.815282	0.68	0.206	0	Cd7
0	0.813327	0.87	0.366	0	Tspan13
0	0.812277	0.773	0.19	0	D930015E06Rik
0	0.81041	0.716	0.148	0	Bcl2a1d
0	0.802245	0.612	0.199	0	Klf4
0	0.795341	0.646	0.212	0	Gpr183
0	0.795154	0.68	0.114	0	Bcl11a
0	0.785754	0.706	0.159	0	Wdfy4
0	0.783764	0.728	0.084	0	Siglecg
0	0.780978	0.616	0.278	0	Egr1
0	0.780326	0.668	0.041	0	Kit
0	0.770856	0.455	0.141	0	Marcksl1
0	0.761157	0.735	0.125	0	Tctex1d2
0	0.760445	0.851	0.555	0	Rgs2
0	0.757228	0.72	0.225	0	Ccdc88a
0	0.756544	0.988	0.854	0	Lsp1
0	0.745554	0.715	0.107	0	Batf3
0	0.74258	0.776	0.253	0	Man1a
0	0.733173	0.762	0.196	0	Fam49a
0	0.728859	0.778	0.195	0	Itgax
0	0.727788	0.703	0.044	0	Flt3
0	0.724084	0.637	0.083	0	Gm6377
0	0.723762	0.656	0.219	0	Aebp2
0	0.723309	0.908	0.698	0	Fos
0	0.719774	0.972	0.423	0	Ctsh
0	0.705143	0.378	0.073	0	Tspan3
0	0.699087	0.778	0.301	0	Herpud1
0	0.690925	0.869	0.337	0	Plbd1
0	0.682422	0.447	0.08	0	Rrad
0	0.663465	0.808	0.437	0	Nfkb1
0	0.6609	0.899	0.524	0	Nap1l1
0	0.659294	0.808	0.381	0	Ltb
0	0.657237	0.579	0.091	0	Specc1
0	0.654114	0.731	0.227	0	Paxbp1
0	0.653103	0.656	0.052	0	Slc46a3
0	0.65289	0.663	0.155	0	Cd86
0	0.639843	0.657	0.118	0	Fbrsl1
0	0.638909	0.585	0.11	0	Havcr2
0	0.636381	0.619	0.183	0	Bmp2k
0	0.635369	0.512	0.019	0	H2-Eb2
0	0.633344	0.644	0.126	0	Serpina3g
0	0.632606	0.546	0.12	0	Ahr
0	0.629037	0.75	0.55	0	Jun
0	0.623548	0.687	0.507	0	Zfp36l1
0	0.61796	0.568	0.065	0	Icosl
0	0.617845	0.449	0.037	0	Grasp
0	0.616304	0.478	0.197	0	Gadd45b
0	0.612286	0.67	0.377	0	Samsn1
0	0.611892	0.825	0.269	0	Plekho1
0	0.605034	0.541	0.031	0	Bex6
0	0.604889	0.965	0.498	0	Ctsz
0	0.601486	0.797	0.315	0	Evi2a
0	0.597291	0.872	0.398	0	Skap2
0	0.592304	0.631	0.172	0	Ckb
0	0.589834	0.739	0.193	0	Zmiz2
0	0.586986	0.756	0.401	0	Nr4a1
0	0.586194	0.841	0.414	0	Spag9
0	0.584286	0.64	0.166	0	Nedd4
0	0.584205	0.47	0.089	0	Dtx1
0	0.582991	0.571	0.111	0	Abcg3
0	0.575897	0.794	0.378	0	Runx3
0	0.570089	0.559	0.021	0	Rgs12
0	0.567245	0.516	0.237	0	Ifitm1
0	0.56601	0.501	0.142	0	Swap70
0	0.565834	0.932	0.817	0	Btg2
0	0.56509	0.694	0.229	0	Lrrk1
0	0.562787	0.644	0.305	0	Bhlhe40
0	0.561636	0.489	0.073	0	Rnd3
0	0.56162	0.664	0.214	0	Tmem131
0	0.557398	0.734	0.235	0	Prcp
0	0.555318	0.55	0.059	0	Marveld1
0	0.552774	0.779	0.321	0	Snx20
0	0.552384	0.836	0.447	0	Fam105a
0	0.550771	0.535	0.101	0	Cd274
0	0.548774	0.466	0.045	0	Rasgef1b
0	0.546306	0.747	0.232	0	H2-DMb1
0	0.543801	0.917	0.664	0	Limd2
0	0.541555	0.754	0.332	0	Nrros
0	0.540775	0.43	0.097	0	Ptgs2
0	0.538982	0.573	0.11	0	Pkib
0	0.538352	0.738	0.344	0	Elmo1
0	0.538227	0.644	0.145	0	Plekha1
0	0.533178	0.591	0.098	0	Shtn1
0	0.531409	0.612	0.111	0	Pik3cb
0	0.529997	0.72	0.352	0	Prkcb
0	0.528873	0.64	0.177	0	Knop1
0	0.525675	0.484	0.085	0	Nr4a3
0	0.525205	0.515	0.053	0	Kmo
0	0.524219	0.632	0.168	0	Basp1
0	0.52373	0.54	0.025	0	Ddr1
0	0.521742	0.723	0.39	0	Kdm6b
0	0.521638	0.967	0.511	0	Spi1
0	0.520299	0.576	0.276	0	Birc2
0	0.520069	0.595	0.175	0	Gfpt1
0	0.518184	0.679	0.228	0	Dapp1
0	0.5174	0.509	0.033	0	Rtn1
0	0.516793	0.727	0.331	0	Coq10b
0	0.515843	0.65	0.178	0	Etv6
0	0.514205	0.483	0.155	0	Chka
0	0.510646	0.447	0.031	0	Arhgap6
0	0.510306	0.46	0.114	0	Bcl2a1a
0	0.506417	0.831	0.506	0	Mtpn
0	0.504731	0.556	0.12	0	Il6st
0	0.50454	0.751	0.338	0	Baz2b
0	0.50286	0.466	0.089	0	Eno3
0	0.501623	0.758	0.425	0	Apobec3
0	0.501	0.564	0.103	0	H2-Ob
0	0.499454	0.746	0.355	0	M6pr
0	0.494382	0.586	0.152	0	Il21r
0	0.493512	0.46	0.025	0	Mical3
0	0.492524	0.584	0.126	0	Nfkbie
0	0.489924	0.342	0.082	0	Pfkfb3
0	0.487876	0.511	0.075	0	Tbc1d8
0	0.487795	0.928	0.767	0	Fyb
0	0.48767	0.776	0.411	0	Baz1a
0	0.486159	0.616	0.288	0	Arap2
0	0.486087	0.686	0.237	0	Rassf4
0	0.483561	0.768	0.318	0	Hck
0	0.483198	0.636	0.188	0	Cyb5r3
0	0.483065	0.9	0.614	0	Gdi2
0	0.481708	0.792	0.409	0	Tnfaip8
0	0.48044	0.483	0.122	0	Fam60a
0	0.477212	0.589	0.151	0	Dnmt3a
0	0.476742	0.559	0.174	0	Clic4
0	0.475259	0.656	0.213	0	Themis2
0	0.473822	0.694	0.368	0	Iscu
0	0.473352	0.951	0.685	0	Zfp36
0	0.471872	0.409	0.188	0	Nr4a2
0	0.469808	0.616	0.224	0	Malt1
0	0.468126	0.692	0.268	0	Trps1
0	0.466892	0.722	0.418	0	Ppp1r15a
0	0.465357	0.983	0.885	0	Lcp1
0	0.464212	0.588	0.213	0	Gpr132
0	0.461685	0.505	0.144	0	Tgm2
0	0.461346	0.668	0.273	0	Gsn
0	0.461284	0.734	0.301	0	Sirpa
0	0.459441	0.486	0.048	0	St8sia6
0	0.458273	0.716	0.356	0	Ppdpf
0	0.457064	0.894	0.653	0	Ier5
0	0.451956	0.525	0.095	0	Lrrk2

## Sheet: 6
p_val	avg_logFC	pct.1	pct.2	p_val_adj	gene
0	3.02092	0.865	0.07	0	C1qa
0	2.96348	0.903	0.108	0	C1qb
0	2.83556	0.961	0.364	0	Apoe
0	2.74394	0.877	0.071	0	C1qc
0	2.03299	0.986	0.704	0	Cd74
0	1.81778	0.938	0.556	0	H2-Ab1
0	1.74286	0.927	0.515	0	H2-Aa
0	1.72364	0.886	0.328	0	Sepp1
0	1.64035	0.905	0.462	0	H2-Eb1
0	1.53153	0.714	0.166	0	Cd81
0	1.5027	0.907	0.203	0	Lgmn
0	1.4899	0.465	0.03	0	Ccl12
0	1.48683	0.608	0.041	0	Ms4a7
0	1.42358	0.965	0.441	0	Ctsc
0	1.41234	0.976	0.479	0	Ctsb
0	1.40469	0.999	0.66	0	Ctss
0	1.39711	0.492	0.019	0	Mgl2
0	1.38101	0.917	0.176	0	Aif1
0	1.3582	0.9	0.203	0	Tmem176b
0	1.2793	0.853	0.227	0	H2-DMb1
0	1.21491	0.575	0.035	0	Mrc1
0	1.20246	0.923	0.31	0	Ly86
0	1.17472	0.77	0.134	0	Trf
0	1.13966	0.663	0.066	0	Dab2
0	1.124	0.928	0.322	0	Fcgr3
0	1.12088	0.999	0.801	0	Cst3
0	1.11883	0.974	0.425	0	Ctsh
0	1.11565	0.981	0.6	0	Lyz2
0	1.10573	0.819	0.249	0	Hexb
0	1.09018	0.694	0.064	0	Cxcl16
0	1.08774	0.936	0.255	0	Csf1r
0	1.08597	0.927	0.579	0	Ifi27l2a
0	1.05851	0.995	0.758	0	Psap
0	1.0579	0.838	0.182	0	Tmem176a
0	1.04984	0.88	0.307	0	Grn
0	1.03882	0.786	0.134	0	Fcgr1
0	1.03195	0.916	0.364	0	H2-DMa
0	1.02919	0.871	0.346	0	Bst2
0	1.02012	0.998	0.967	0	Itm2b
0	1.01277	0.736	0.141	0	Adgre1
0	1.00628	0.999	0.984	0	Ftl1
0	0.999731	0.637	0.138	0	Maf
0	0.995692	0.827	0.236	0	Fcgr2b
0	0.989575	0.939	0.431	0	Unc93b1
0	0.987723	0.697	0.187	0	Pf4
0	0.976819	0.557	0.185	0	Cd72
0	0.970568	0.741	0.167	0	Ckb
0	0.969223	0.917	0.284	0	Cd68
0	0.950319	0.979	0.5	0	Ctsz
0	0.944654	0.872	0.293	0	Hexa
0	0.941026	0.71	0.186	0	Cx3cr1
0	0.940047	0.89	0.392	0	Ms4a6c
0	0.925969	0.733	0.137	0	Mafb
0	0.923555	0.953	0.529	0	Lamp1
0	0.907855	0.876	0.286	0	AF251705
0	0.897694	0.501	0.044	0	Stab1
0	0.888252	0.616	0.096	0	Pltp
0	0.882831	0.586	0.103	0	Trem2
0	0.869181	0.268	0.032	0	Ccl7
0	0.861406	0.755	0.201	0	Clec4a2
0	0.859304	0.891	0.374	0	Rgs10
0	0.857397	0.991	0.605	0	Ifitm3
0	0.842955	0.623	0.05	0	C3ar1
0	0.81391	0.519	0.036	0	Slamf9
0	0.80788	0.394	0.074	0	Ccl2
0	0.801511	0.697	0.163	0	Mt1
0	0.80076	0.715	0.103	0	P2ry6
0	0.798762	0.696	0.362	0	Ccr2
0	0.798301	1	0.997	0	Fth1
0	0.793649	0.976	0.735	0	Npc2
0	0.789311	0.334	0.013	0	Fcrls
0	0.787726	0.726	0.176	0	Ms4a6d
0	0.78292	0.795	0.262	0	Ehd4
0	0.779843	0.547	0.09	0	Hpgd
0	0.76482	0.906	0.321	0	Pld4
0	0.750375	0.727	0.193	0	AI607873
0	0.746522	0.488	0.117	0	Cd63
0	0.744884	0.432	0.043	0	Lpl
0	0.741663	0.784	0.214	0	Cd14
0	0.729287	0.857	0.29	0	Mpeg1
0	0.725389	0.73	0.194	0	Ifi204
0	0.723284	0.86	0.311	0	Asah1
0	0.722233	0.646	0.192	0	Blvrb
0	0.717386	0.692	0.171	0	Fcgr4
0	0.716148	0.785	0.209	0	Pid1
0	0.712296	0.595	0.1	0	Fcgrt
0	0.703685	0.861	0.378	0	Anxa5
0	0.699767	0.661	0.192	0	C5ar1
0	0.699419	0.571	0.03	0	Axl
0	0.695479	0.804	0.224	0	Clec4a3
0	0.686425	0.887	0.389	0	Ctsa
0	0.680673	0.943	0.685	0	Prdx1
0	0.676787	0.844	0.399	0	Marcks
0	0.67673	0.535	0.051	0	Gatm
0	0.66462	0.818	0.424	0	Snx5
0	0.664259	0.911	0.359	0	Cybb
0	0.660489	0.678	0.123	0	Itgb5
0	0.655467	0.938	0.426	0	Lst1
0	0.654989	0.742	0.268	0	Plin2
0	0.651797	0.879	0.538	0	Akr1a1
0	0.629048	0.659	0.273	0	Bcl2a1b
0	0.628601	0.339	0.032	0	Lilra5
0	0.627793	0.793	0.407	0	Pdia6
0	0.625467	0.804	0.547	0	Jun
0	0.624871	0.901	0.701	0	Serinc3
0	0.624779	0.808	0.551	0	Gm10076
0	0.615607	0.885	0.631	0	Pdia3
0	0.61503	0.474	0.057	0	Rnase4
0	0.614535	0.852	0.477	0	Ifi30
0	0.614302	0.762	0.338	0	Pnp
0	0.613531	0.903	0.572	0	Erp29
0	0.61178	0.851	0.468	0	Rtn4
0	0.603536	0.576	0.235	0	Cfp
0	0.601607	0.838	0.528	0	Ms4a6b
0	0.599615	0.639	0.168	0	Lgals3bp
0	0.595447	0.607	0.181	0	Clec12a
0	0.590876	0.607	0.102	0	Sdc3
0	0.588573	0.423	0.035	0	Clec4b1
0	0.584086	0.968	0.821	0	Clta
0	0.581137	0.773	0.275	0	Plekho1
0	0.572526	0.71	0.241	0	Gusb
0	0.572084	0.699	0.21	0	Ccl9
0	0.567597	0.731	0.243	0	Lair1
0	0.563248	0.853	0.466	0	Atpif1
0	0.558446	0.511	0.037	0	Rab3il1
0	0.553396	0.998	0.812	0	Fcer1g
0	0.551187	0.636	0.259	0	Sdf2l1
0	0.55087	0.526	0.114	0	Ntpcr
0	0.545246	0.652	0.153	0	Cd302
0	0.537665	0.439	0.137	0	Hmox1
0	0.536446	0.835	0.407	0	Laptm4a
0	0.53075	0.779	0.373	0	Man2b1
0	0.527903	0.958	0.817	0	Ucp2
0	0.527144	0.562	0.1	0	Camk1
0	0.525201	0.842	0.38	0	Lamp2
0	0.52226	0.792	0.345	0	Plbd1
0	0.520884	1	0.991	0	B2m
0	0.520724	0.574	0.183	0	Timp2
0	0.519076	0.521	0.214	0	Irf7
0	0.518624	0.685	0.213	0	Clec4a1
0	0.517013	0.602	0.187	0	Rtp4
0	0.51685	0.621	0.178	0	Apobec1
0	0.514678	0.567	0.106	0	Tmem106a
0	0.50951	0.812	0.32	0	Tgfbi
0	0.509444	0.472	0.102	0	Clec4n
0	0.507075	0.634	0.194	0	Abhd12
0	0.504534	0.711	0.33	0	Metrnl
0	0.503437	0.64	0.19	0	Slc11a1
0	0.501892	0.583	0.3	0	Ms4a4c
0	0.501783	0.584	0.173	0	Basp1
0	0.500683	0.572	0.172	0	Ctsl
0	0.498744	0.771	0.377	0	Creg1
0	0.498614	0.95	0.719	0	Capza2
0	0.495743	0.567	0.179	0	Ccr5
0	0.493172	0.677	0.313	0	Snx2
0	0.492672	0.546	0.132	0	Dhrs3
0	0.490788	0.747	0.314	0	Csf2ra
0	0.489996	0.638	0.204	0	BC028528
0	0.486948	0.66	0.206	0	Lrrc25
0	0.482714	0.545	0.132	0	Anxa3
0	0.482397	0.665	0.274	0	Itm2c
0	0.479303	0.995	0.793	0	Gpx1
0	0.478191	0.489	0.06	0	Adap2
0	0.476849	0.725	0.273	0	App
0	0.475067	0.725	0.345	0	Tnfaip8l2
0	0.474239	0.581	0.228	0	Rbpj
0	0.470372	0.855	0.484	0	Lgals3
0	0.463801	0.59	0.188	0	Comt
0	0.461312	0.496	0.209	0	Isg15
0	0.461135	0.673	0.267	0	Cyfip1
0	0.458727	0.602	0.209	0	Cndp2
0	0.458151	0.556	0.234	0	Phf11b
0	0.45811	0.483	0.127	0	Nrp1
0	0.45641	0.745	0.321	0	Evi2a
0	0.45493	0.576	0.313	0	Snx6
0	0.451838	0.864	0.532	0	Dbi
0	0.451814	0.462	0.074	0	Lacc1
0	0.449422	0.998	0.949	0	Cyba
0	0.446195	0.678	0.265	0	Pla2g7
0	0.443644	0.609	0.192	0	Lmo2
0	0.443326	0.936	0.66	0	Atp6v0b
0	0.44174	0.643	0.271	0	Hmox2
0	0.43948	0.726	0.303	0	Sirpa
0	0.439216	0.68	0.435	0	Cltc
0	0.437937	0.998	0.97	0	Hspa8
0	0.437139	0.445	0.108	0	Cd93
0	0.436875	0.535	0.214	0	Glul
0	0.436728	0.557	0.173	0	Lpcat2
0	0.435143	0.576	0.152	0	Ccdc109b
0	0.430002	0.485	0.161	0	Tgfbr1
0	0.424337	0.953	0.514	0	Spi1
0	0.421452	0.415	0.052	0	Tmem86a
0	0.42096	0.954	0.738	0	Sat1
0	0.420039	0.442	0.064	0	Rab7b
0	0.419875	0.457	0.181	0	Scimp
0	0.419576	0.448	0.206	0	Ninj1
0	0.419552	0.543	0.168	0	P2rx4
0	0.418869	0.872	0.641	0	Rrbp1
0	0.417471	0.721	0.379	0	Cstb
0	0.41599	0.528	0.165	0	Bmyc

## Sheet: 7
p_val	avg_logFC	pct.1	pct.2	p_val_adj	gene
0	2.67885	0.994	0.033	0	Cd79a
0	2.49057	0.977	0.033	0	Ly6d
0	2.23494	0.986	0.076	0	Cd79b
0	2.17259	0.958	0.412	0	Ighm
0	2.09839	0.975	0.02	0	Ebf1
0	2.04254	0.948	0.027	0	Ms4a1
0	1.99789	0.952	0.052	0	Iglc2
0	1.71679	0.937	0.026	0	Iglc3
0	1.63032	0.734	0.063	0	Iglc1
0	1.55249	0.752	0.019	0	Ighd
0	1.43406	0.817	0.012	0	Fcmr
0	1.4316	0.903	0.047	0	Bank1
0	1.37081	0.881	0.073	0	Ralgps2
0	1.33797	0.978	0.323	0	Igkc
0	1.28402	0.921	0.291	0	Mef2c
0	1.22822	0.797	0.025	0	Mzb1
0	1.16721	0.821	0.011	0	Pax5
0	1.04679	0.872	0.097	0	H2-DMb2
0	1.00639	0.91	0.357	0	Cd37
0	0.979185	0.811	0.093	0	H2-Ob
0	0.968191	0.745	0.012	0	Scd1
0	0.962774	0.911	0.379	0	Ltb
0	0.932454	0.436	0.011	0	Cr2
0	0.914	0.939	0.529	0	Foxp1
0	0.911484	0.71	0.113	0	Cd55
0	0.909206	0.682	0.174	0	Ly6a
0	0.904258	0.734	0.015	0	Cd19
0	0.897217	0.698	0.014	0	Fcrla
0	0.889201	0.705	0.041	0	Cd22
0	0.888221	0.76	0.089	0	Siglecg
0	0.845364	0.893	0.324	0	Pou2f2
0	0.843763	0.507	0.007	0	Fcer2a
0	0.837605	0.482	0.008	0	Vpreb3
0	0.824312	0.715	0.132	0	Swap70
0	0.80726	0.629	0.013	0	Tnfrsf13c
0	0.786763	0.667	0.042	0	Blnk
0	0.779656	0.66	0.02	0	Gm43603
0	0.766298	0.697	0.119	0	Bcl11a
0	0.758521	0.621	0.032	0	Spib
0	0.750972	0.634	0.018	0	Pou2af1
0	0.745226	1	0.705	0	Cd74
0	0.731092	0.727	0.181	0	Pkig
0	0.702606	0.716	0.243	0	Tcf4
0	0.694165	0.59	0.013	0	Blk
0	0.688816	0.629	0.136	0	Fchsd2
0	0.677401	0.592	0.087	0	Hvcn1
0	0.667496	0.873	0.498	0	Zfp36l1
0	0.645459	1	0.972	0	Rps20
0	0.640396	0.737	0.351	0	Pold4
0	0.636077	0.58	0.101	0	Cd38
0	0.633663	0.558	0.076	0	Serpinb1a
0	0.624859	0.69	0.372	0	Dnajc7
0	0.620737	0.844	0.424	0	Apobec3
0	0.609261	0.999	0.887	0	Ly6e
0	0.604598	0.806	0.403	0	Syk
0	0.602643	0.787	0.374	0	Smim14
0	0.600365	0.784	0.371	0	4930523C07Rik
0	0.593818	0.915	0.568	0	Serp1
0	0.591761	0.977	0.841	0	mt-Nd5
0	0.591051	0.626	0.153	0	Tnfrsf13b
0	0.588954	0.609	0.133	0	Sh3bp5
0	0.584637	0.658	0.109	0	H2-Oa
0	0.580362	0.623	0.173	0	Gm8369
0	0.579129	1	0.977	0	Rps19
0	0.564963	0.928	0.444	0	Ptprcap
0	0.563177	0.992	0.514	0	H2-Aa
0	0.558965	1	0.958	0	mt-Nd2
0	0.556395	1	0.956	0	Rpl12
0	0.554884	1	0.989	0	Rps12
0	0.55472	0.628	0.179	0	Cd24a
0	0.551671	0.643	0.223	0	Cd69
0	0.544459	0.511	0.024	0	Snn
0	0.543173	0.99	0.459	0	H2-Eb1
0	0.538993	0.772	0.406	0	Arpc5l
0	0.536841	0.692	0.264	0	Man1a
0	0.536521	0.956	0.798	0	mt-Nd3
0	0.536351	0.612	0.155	0	Grap
0	0.531111	0.472	0.107	0	Zfp318
0	0.528509	0.633	0.183	0	Ikzf3
0	0.522865	1	0.985	0	Rpl39
0	0.52177	0.703	0.284	0	Hmgn1
0	0.517672	0.64	0.265	0	Eml4
0	0.516694	0.528	0.062	0	Chchd10
0	0.516572	1	0.996	0	mt-Co3
0	0.512222	0.82	0.511	0	Mndal
0	0.511647	0.666	0.264	0	Ptp4a3
0	0.507984	1	0.992	0	Rps27
0	0.505079	0.488	0.035	0	Gga2
0	0.499677	0.581	0.202	0	Parp1
0	0.497524	1	0.99	0	Rpl18a
0	0.492737	0.608	0.201	0	Cnp
0	0.487857	1	0.995	0	mt-Co2
0	0.486413	0.326	0.005	0	Gm43291
0	0.485383	0.501	0.126	0	Cd180
0	0.483879	1	0.975	0	Rps26
0	0.482284	0.653	0.284	0	Etnk1
0	0.482058	0.825	0.532	0	Nap1l1
0	0.477999	1	0.954	0	Rpl10a
0	0.476863	0.55	0.19	0	Pxk
0	0.47525	0.72	0.312	0	Snx2
0	0.474273	1	0.967	0	Rps18
0	0.473843	0.529	0.178	0	Dmxl1
0	0.472843	0.999	0.945	0	Rpl36a
0	0.472331	0.606	0.312	0	Zfos1
0	0.471911	0.501	0.106	0	Pmf1
0	0.4714	0.408	0.006	0	Chst3
0	0.470595	0.766	0.329	0	Gimap1
0	0.469944	1	0.998	0	mt-Co1
0	0.465772	0.427	0.042	0	Trim7
0	0.463514	0.45	0.058	0	Myo1e
0	0.461349	0.814	0.468	0	Zcchc11
0	0.461192	0.613	0.234	0	Rabgap1l
0	0.460895	0.77	0.458	0	Smap2
0	0.45906	0.48	0.093	0	Pml
0	0.458371	1	0.978	0	Rpl32
0	0.452307	0.625	0.173	0	Ccr7
0	0.452012	0.511	0.259	0	Kcnq1ot1
0	0.451586	0.999	0.958	0	Rps28
0	0.450902	0.543	0.262	0	Sp140
0	0.449628	1	0.983	0	Rpl21
0	0.447391	0.47	0.067	0	Btla
0	0.44585	0.583	0.196	0	Vars
0	0.442808	0.714	0.333	0	Rel
0	0.441755	0.637	0.289	0	Stap1
0	0.439955	0.717	0.36	0	Ppdpf
0	0.439807	1	0.987	0	Rps13
0	0.438478	0.635	0.285	0	Rhoh
0	0.437385	0.527	0.173	0	Cmah
0	0.43509	0.409	0.007	0	Cxcr5
0	0.434215	0.52	0.152	0	Strbp
0	0.433667	0.853	0.636	0	Macf1
0	0.433188	0.42	0.071	0	Fam43a
0	0.429492	0.809	0.513	0	Ifi203
0	0.42917	0.406	0.063	0	Pgap1
0	0.428264	1	0.979	0	mt-Nd4
0	0.426209	1	0.99	0	Rpl27a
0	0.425843	0.93	0.767	0	Eef1g
0	0.425148	0.451	0.126	0	Bach2
0	0.423923	0.67	0.311	0	Filip1l
0	0.42346	1	0.992	0	Rps24
0	0.419992	1	0.991	0	Rpl17
0	0.419114	1	0.988	0	Rps21
0	0.416805	0.428	0.061	0	Mtss1
0	0.41625	0.569	0.187	0	S1pr1
0	0.416168	0.665	0.265	0	Capg
0	0.414851	0.542	0.31	0	Rps12-ps3
0	0.414727	0.661	0.388	0	9930111J21Rik2
0	0.412907	1	0.989	0	Rpl34
0	0.410907	0.41	0.039	0	Fcrl1
0	0.405715	0.377	0.028	0	Dennd5b
0	0.404604	1	0.964	0	Rpl36
0	0.404513	1	0.973	0	Rps5
0	0.404465	1	0.986	0	Rpl28
0	0.404203	1	0.985	0	Rpl13
0	0.40259	0.847	0.372	0	H2-DMa
0	0.402242	0.999	0.951	0	Rps17
0	0.40098	1	0.979	0	Rps7
0	0.400812	1	0.973	0	Rpsa
0	0.399808	0.52	0.164	0	Pecam1
0	0.399744	1	0.977	0	Rps15
0	0.399341	0.786	0.53	0	Ezr
0	0.39928	1	0.98	0	mt-Cytb
0	0.397013	0.877	0.467	0	Ets1
0	0.396899	0.615	0.296	0	Map3k1
0	0.396405	0.648	0.323	0	Tmem243
0	0.395756	0.475	0.128	0	Map4k1
0	0.393897	1	0.993	0	Rpl37a
0	0.392117	1	0.962	0	Rpl22
0	0.391587	0.723	0.419	0	Kmt2a
0	0.390152	0.993	0.556	0	H2-Ab1
0	0.388631	0.494	0.192	0	Cd72
0	0.388195	1	0.992	0	Rpl23
0	0.387462	0.507	0.165	0	Btk
0	0.386862	0.367	0.083	0	Myc
0	0.38526	1	0.995	0	mt-Atp6
0	0.385208	0.512	0.165	0	Mif4gd
0	0.377445	0.479	0.125	0	Slamf6
0	0.376588	1	0.981	0	Rps15a
0	0.375269	0.553	0.251	0	Ktn1
0	0.373236	0.415	0.065	0	Trp53i11
0	0.372299	1	0.99	0	Rps10
0	0.37015	1	0.994	0	Rpl37
0	0.370137	0.706	0.442	0	Ppp3ca
0	0.369681	1	0.982	0	Rpl26
0	0.369473	0.482	0.202	0	Lmo2
0	0.368066	0.808	0.442	0	Unc93b1
0	0.366012	0.517	0.234	0	Pdia4
0	0.365985	0.455	0.138	0	Abhd17b
0	0.365281	0.345	0.039	0	Rasgrp3
0	0.364748	1	0.996	0	Rpl41
0	0.364631	0.844	0.417	0	Gimap6
0	0.362525	0.385	0.102	0	Farsb
0	0.36028	1	0.99	0	Rplp1
0	0.359085	0.461	0.125	0	Ppp1r16b
0	0.357764	1	0.96	0	mt-Nd1
0	0.357122	0.998	0.94	0	Rpl4
0	0.356994	1	0.981	0	Rpl8
0	0.356007	1	0.956	0	Rpl3
0	0.355712	0.682	0.401	0	Zcchc7
0	0.351799	1	0.974	0	Rps2

## Sheet: 8
p_val	avg_logFC	pct.1	pct.2	p_val_adj	gene
0	1.63758	0.95	0.03	0	Cd8b1
0	1.40837	0.988	0.146	0	Cd3d
0	1.30581	0.979	0.224	0	Trbc2
0	1.23098	0.647	0.052	0	Dapl1
0	1.16495	0.954	0.135	0	Cd3g
0	1.12019	1	0.956	0	Rpl12
0	1.07489	1	0.972	0	Rps20
0	1.05167	0.862	0.129	0	Il7r
0	1.05155	1	0.99	0	Rplp1
0	1.01728	1	0.992	0	Rps24
0	0.995387	1	0.981	0	Rps15a
0	0.991065	0.807	0.036	0	Cd8a
0	0.981091	1	0.979	0	Rps7
0	0.978758	1	0.958	0	Rps28
0	0.96882	0.894	0.167	0	Lef1
0	0.94756	1	0.945	0	Rpl36a
0	0.930764	0.875	0.164	0	Ccr7
0	0.893014	0.946	0.552	0	Rps27rt
0	0.888894	1	0.977	0	Rps19
0	0.8853	0.781	0.154	0	5730508B09Rik
0	0.884052	1	0.992	0	Rpl23
0	0.875553	1	0.994	0	Rps16
0	0.87384	1	0.99	0	Rps10
0	0.871976	1	0.986	0	Rpl30
0	0.868811	1	0.985	0	Rpl13
0	0.863291	0.919	0.486	0	Wdr89
0	0.860814	1	0.968	0	Rps18
0	0.857434	1	0.953	0	Eef1b2
0	0.857215	1	0.973	0	Rpsa
0	0.854333	1	0.989	0	Rplp2
0	0.843242	1	0.919	0	Rpl15
0	0.842789	1	0.945	0	Rpl27
0	0.842154	1	0.973	0	Rps5
0	0.829309	0.811	0.135	0	Thy1
0	0.825122	1	0.991	0	Rpl17
0	0.82255	0.812	0.135	0	Trac
0	0.820802	1	0.988	0	Rps21
0	0.817572	1	0.987	0	Rps13
0	0.812857	1	0.972	0	Rpl23a
0	0.810786	0.618	0.286	0	Trbc1
0	0.81024	0.847	0.172	0	Tcf7
0	0.807662	1	0.978	0	Rpl32
0	0.807357	0.812	0.102	0	Cd3e
0	0.802695	1	0.964	0	Rpl5
0	0.801548	0.804	0.167	0	Gm8369
0	0.799089	0.881	0.436	0	Gm11808
0	0.798838	0.777	0.177	0	Gm20186
0	0.794389	1	0.985	0	Rps3
0	0.791738	1	0.974	0	Rps4x
0	0.790643	1	0.986	0	Rpl39
0	0.788968	1	0.993	0	Rps27
0	0.787897	1	0.98	0	Rpl18
0	0.779475	1	0.975	0	Rps2
0	0.776989	1	0.965	0	Rpl36
0	0.776537	1	0.99	0	Rps12
0	0.776174	1	0.985	0	Rps3a1
0	0.774708	1	0.954	0	Rpl10a
0	0.773532	1	0.986	0	Rps8
0	0.752679	1	0.991	0	Rpl35a
0	0.752477	1	0.993	0	Rpl37a
0	0.748445	1	0.984	0	Rplp0
0	0.743094	1	0.99	0	Rpl9
0	0.742521	0.994	0.838	0	Rpl22l1
0	0.741611	1	0.975	0	Rps26
0	0.722894	1	0.99	0	Rpl18a
0	0.721366	0.761	0.164	0	Gramd3
0	0.719971	1	0.99	0	Rpl27a
0	0.717825	1	0.981	0	Rpl13a
0	0.717782	0.925	0.375	0	Satb1
0	0.716367	1	0.981	0	Rpl8
0	0.710639	1	0.962	0	Rpl22
0	0.704391	0.669	0.079	0	Klk8
0	0.701414	0.767	0.22	0	Cd69
0	0.700924	1	0.996	0	Rpl41
0	0.699923	0.996	0.893	0	Npm1
0	0.696814	0.866	0.389	0	Bcl2
0	0.692307	1	0.991	0	Rps14
0	0.689598	1	0.956	0	Rpl3
0	0.689256	1	0.977	0	Rps15
0	0.687068	1	0.985	0	Rpl19
0	0.685785	1	0.972	0	Rps6
0	0.678397	1	0.986	0	Rps23
0	0.676917	1	0.983	0	Rpl21
0	0.669907	1	0.977	0	Rpl11
0	0.662839	0.723	0.119	0	Bcl11b
0	0.660542	1	0.963	0	Gnb2l1
0	0.655089	1	0.981	0	Rpl38
0	0.655043	1	0.99	0	Rpl34
0	0.652944	0.789	0.187	0	Lat
0	0.633349	1	0.999	0	Tpt1
0	0.632069	0.708	0.158	0	Cd28
0	0.623447	0.875	0.353	0	Ablim1
0	0.617731	1	0.995	0	Rps27a
0	0.617421	0.927	0.382	0	Ltb
0	0.612286	0.724	0.181	0	S1pr1
0	0.606958	1	0.994	0	Rpl37
0	0.605387	0.833	0.363	0	Saraf
0	0.600401	1	0.944	0	Rpl35
0	0.591949	0.688	0.183	0	Gtf2i
0	0.582524	1	0.964	0	Rpl29
0	0.575231	0.884	0.429	0	Vps37b
0	0.573934	1	0.98	0	Rpl7
0	0.573599	0.682	0.154	0	Itk
0	0.572849	0.922	0.416	0	Gimap6
0	0.572436	0.802	0.388	0	Gm26917
0	0.57098	1	0.986	0	Rpl28
0	0.567008	0.757	0.331	0	Smc4
0	0.566585	0.827	0.384	0	Rapgef6
0	0.56342	0.999	0.94	0	Rpl4
0	0.56223	0.962	0.687	0	Hspe1
0	0.560783	1	0.996	0	Rps9
0	0.559431	1	0.982	0	Rpl26
0	0.547481	0.85	0.473	0	Crlf3
0	0.546774	0.552	0.07	0	Sidt1
0	0.543346	0.484	0.123	0	Gm12840
0	0.540081	1	0.959	0	Rpl14
0	0.540081	1	0.989	0	Eef1a1
0	0.533626	1	0.997	0	Rps29
0	0.532557	1	0.975	0	Rpl6
0	0.524123	1	0.978	0	Rpl24
0	0.523918	0.988	0.854	0	Uba52
0	0.523652	0.801	0.401	0	Dnajc15
0	0.52158	0.792	0.273	0	Skap1
0	0.51781	0.963	0.766	0	Eef1g
0	0.513985	0.611	0.137	0	Fam189b
0	0.512654	0.979	0.469	0	Ms4a4b
0	0.507631	1	0.987	0	Rps25
0	0.503234	1	0.949	0	Tmsb10
0	0.503027	0.787	0.395	0	Peli1
0	0.500033	0.998	0.942	0	Rpl31
0	0.497127	1	0.985	0	Rps11
0	0.480934	0.999	0.952	0	Rps17
0	0.480755	0.704	0.284	0	Rhoh
0	0.479437	0.854	0.36	0	Gimap3
0	0.476739	0.619	0.171	0	Cmah
0	0.47459	0.939	0.467	0	Ets1
0	0.473054	0.955	0.746	0	Snrpg
0	0.469616	0.804	0.308	0	Lck
0	0.466929	1	0.996	0	Fau
0	0.453867	0.999	0.95	0	Naca
0	0.443678	1	0.958	0	mt-Nd2
0	0.435549	0.466	0.052	0	Nsg2
0	0.435188	0.839	0.431	0	Tnfaip3
0	0.432612	1	0.96	0	Rpl7a
0	0.431405	0.908	0.541	0	Pdcd4
0	0.424568	0.561	0.212	0	Rnf138
0	0.423218	0.447	0.044	0	Themis
0	0.420005	0.449	0.065	0	Fam169b
0	0.414322	0.49	0.127	0	Slamf6
0	0.411784	0.955	0.548	0	H2-Q7
0	0.41135	0.943	0.745	0	Eef1d
0	0.40997	0.402	0.101	0	Igfbp4
0	0.39546	0.611	0.203	0	Actn1
0	0.392776	0.906	0.609	0	Tubb5
0	0.386935	0.997	0.939	0	Eef2
0	0.385814	0.907	0.68	0	Eif3e
0	0.384497	0.76	0.374	0	Ly6c2
0	0.382066	0.902	0.523	0	Hcst
0	0.371764	0.469	0.126	0	Fam101b
0	0.36256	0.735	0.405	0	Zc3hav1
0	0.362167	0.713	0.379	0	4930523C07Rik
0	0.360176	0.496	0.148	0	Dgka
0	0.358912	1	0.98	0	mt-Nd4
0	0.358377	0.634	0.312	0	Zfos1
0	0.354526	0.926	0.744	0	Nsa2
0	0.351255	0.852	0.537	0	Foxp1
0	0.351129	0.508	0.152	0	Cd27
0	0.348718	1	0.98	0	Rpl10
0	0.343533	0.905	0.529	0	Ms4a6b
0	0.342101	0.308	0.011	0	Lcn4
0	0.341394	0.849	0.559	0	Atp1b3
0	0.339487	0.344	0.025	0	Tmem108
0	0.339045	0.76	0.472	0	Bola2
0	0.337921	0.702	0.367	0	H2-Q4
0	0.337122	0.908	0.669	0	Limd2
0	0.335312	0.419	0.1	0	Fam78a
0	0.331441	0.656	0.314	0	Smad7
0	0.330395	0.474	0.162	0	Gm2000
0	0.330072	0.44	0.117	0	Pik3ip1
0	0.329687	0.562	0.202	0	Prkcq
0	0.326655	0.951	0.809	0	Cox7a2l
0	0.32487	0.325	0.026	0	Tdrp
0	0.323842	0.971	0.842	0	mt-Nd5
0	0.315959	0.606	0.294	0	Srpk1
0	0.3159	0.749	0.431	0	Mif
0	0.313071	0.705	0.375	0	Chd3
0	0.311031	0.55	0.198	0	Cd247
0	0.308932	0.774	0.351	0	Txk
0	0.307874	0.99	0.941	0	Uqcrh
0	0.307538	0.518	0.255	0	Erdr1
0	0.296061	0.339	0.045	0	Cd6
0	0.295045	0.979	0.838	0	Shisa5
0	0.294624	0.997	0.936	0	Rpl36al
0	0.294184	0.475	0.18	0	Ipcef1
0	0.293941	0.391	0.115	0	Dph5
0	0.293352	0.36	0.102	0	Rgcc
0	0.292861	0.381	0.095	0	Plcxd2
0	0.292636	1	0.961	0	mt-Nd1
0	0.290636	0.467	0.201	0	Alkbh1
0	0.290448	0.638	0.315	0	Rnaset2b

## Sheet: 9
p_val	avg_logFC	pct.1	pct.2	p_val_adj	gene
0	1.65695	0.98	0.376	0	Gngt2
0	1.55602	0.88	0.075	0	Ace
0	1.5194	0.951	0.329	0	Pou2f2
0	1.36877	0.83	0.08	0	Ear2
0	1.36187	0.983	0.367	0	Cybb
0	1.35171	0.995	0.607	0	Cebpb
0	1.2528	0.921	0.402	0	Nr4a1
0	1.24517	0.999	0.613	0	Ifitm3
0	1.2019	1	0.805	0	Cst3
0	1.19665	1	0.797	0	Gpx1
0	1.1962	0.86	0.173	0	Fcgr4
0	1.18487	0.992	0.434	0	Lst1
0	1.16773	0.77	0.084	0	Eno3
0	1.1635	0.992	0.488	0	Ctsb
0	1.1507	0.837	0.086	0	Adgre4
0	1.14284	0.961	0.268	0	Csf1r
0	1.1421	0.789	0.113	0	Ceacam1
0	1.13178	0.668	0.094	0	Hpgd
0	1.11725	0.918	0.334	0	Smpdl3a
0	1.10222	0.942	0.23	0	Clec4a3
0	1.10179	0.947	0.565	0	Plac8
0	1.08708	0.942	0.295	0	AF251705
0	1.07255	0.803	0.087	0	Treml4
0	1.04409	0.822	0.199	0	Klf4
0	1.04297	0.911	0.524	0	Itgal
0	1.0045	0.6	0.017	0	Fabp4
0	0.978704	0.99	0.741	0	Sat1
0	0.955484	0.855	0.247	0	Tnfrsf1b
0	0.94918	0.631	0.015	0	Cd300e
0	0.945369	0.952	0.376	0	Apoe
0	0.940674	0.859	0.322	0	Myo1g
0	0.926389	0.88	0.33	0	Metrnl
0	0.924753	0.797	0.157	0	Hfe
0	0.908224	0.863	0.2	0	Lrp1
0	0.906638	0.718	0.105	0	Dusp16
0	0.904158	0.778	0.158	0	Rras
0	0.898731	0.796	0.275	0	Fam46a
0	0.894955	0.999	0.607	0	Lyz2
0	0.885106	0.81	0.177	0	Adrbk2
0	0.884797	0.999	0.667	0	Ctss
0	0.879828	0.829	0.248	0	Lair1
0	0.878989	0.969	0.703	0	Samhd1
0	0.87722	0.856	0.374	0	Stk10
0	0.87707	0.873	0.214	0	Clec4a1
0	0.876495	0.942	0.43	0	Napsa
0	0.872387	0.814	0.191	0	Cx3cr1
0	0.861287	0.998	0.888	0	Ly6e
0	0.861243	0.917	0.322	0	Cd300a
0	0.835794	1	0.763	0	Psap
0	0.825677	0.585	0.065	0	Slc12a2
0	0.79374	0.802	0.194	0	Cd300ld
0	0.791838	0.834	0.385	0	Spn
0	0.790081	0.795	0.286	0	Stap1
0	0.788723	0.989	0.888	0	Msn
0	0.783622	0.627	0.109	0	Tppp3
0	0.779372	0.978	0.525	0	Gm2a
0	0.776329	0.858	0.296	0	Fgr
0	0.773975	0.896	0.399	0	Prkcd
0	0.771362	0.949	0.731	0	Dusp1
0	0.768128	0.8	0.26	0	Cyp4f18
0	0.765165	0.837	0.328	0	Nadk
0	0.763454	0.757	0.187	0	Hip1
0	0.755938	0.982	0.521	0	Spi1
0	0.746542	0.862	0.324	0	Hck
0	0.745926	0.785	0.218	0	Abi3
0	0.744284	0.93	0.627	0	Prr13
0	0.744032	0.967	0.453	0	Msrb1
0	0.737399	0.902	0.333	0	Pld4
0	0.729178	0.897	0.46	0	Atp1a1
0	0.714265	0.964	0.708	0	Rap1a
0	0.711958	0.989	0.844	0	Rap1b
0	0.706441	0.87	0.415	0	Laptm4a
0	0.702803	0.919	0.379	0	Gsr
0	0.701454	0.938	0.607	0	Flna
0	0.692793	0.983	0.768	0	Fyb
0	0.691308	0.775	0.26	0	Cbfa2t3
0	0.690592	0.946	0.4	0	Ms4a6c
0	0.690081	0.636	0.084	0	Cyth3
0	0.679788	0.7	0.128	0	Nupr1
0	0.677918	0.518	0.058	0	Cd36
0	0.671296	0.922	0.615	0	Adgre5
0	0.669035	0.564	0.109	0	Pltp
0	0.667604	0.748	0.327	0	Camk2d
0	0.664663	0.84	0.406	0	Il17ra
0	0.662245	0.845	0.388	0	Ptpre
0	0.655944	0.748	0.392	0	Smc6
0	0.653083	0.914	0.536	0	Tkt
0	0.651746	0.735	0.222	0	Rnase6
0	0.644179	1	0.975	0	Calm1
0	0.64046	1	0.816	0	Fcer1g
0	0.639163	0.61	0.071	0	Zfyve9
0	0.638784	0.936	0.52	0	Lyn
0	0.633469	0.993	0.574	0	Ifitm2
0	0.633018	0.757	0.282	0	Ap1s2
0	0.631662	0.479	0.036	0	Ly6i
0	0.630492	0.95	0.702	0	Klf13
0	0.627454	0.606	0.084	0	Tcf7l2
0	0.626409	0.79	0.34	0	Pglyrp1
0	0.623199	0.707	0.181	0	Ptprj
0	0.619822	0.86	0.437	0	Mef2a
0	0.618403	0.896	0.381	0	Ncf2
0	0.618058	0.587	0.181	0	Ddit4
0	0.616626	0.959	0.694	0	Itgb2
0	0.61365	0.642	0.187	0	Adrb2
0	0.6117	0.636	0.157	0	Klra2
0	0.611425	0.643	0.131	0	Agpat4
0	0.608602	0.705	0.238	0	Ccdc88a
0	0.603559	0.868	0.299	0	Cd68
0	0.603002	0.41	0.162	0	Gbp2
0	0.597523	0.842	0.437	0	Zfand5
0	0.595978	0.639	0.16	0	Gpr141
0	0.594901	0.821	0.411	0	Ikbkb
0	0.59449	0.539	0.048	0	Smpdl3b
0	0.593298	0.914	0.598	0	Ptpn1
0	0.592362	0.953	0.538	0	Lamp1
0	0.589411	0.953	0.691	0	Zfp36
0	0.584795	0.744	0.266	0	Irf5
0	0.583935	0.823	0.377	0	Samsn1
0	0.574915	0.977	0.795	0	Ifngr1
0	0.573909	0.762	0.23	0	Pilra
0	0.572464	0.821	0.303	0	Mpeg1
0	0.572192	0.811	0.308	0	Sirpa
0	0.566579	1	0.991	0	H2-D1
0	0.565278	0.715	0.195	0	Slc11a1
0	0.563874	0.847	0.401	0	Ctsa
0	0.560746	0.655	0.149	0	Tmem51
0	0.558339	0.678	0.201	0	Abhd12
0	0.557117	0.739	0.272	0	Rara
0	0.555811	0.948	0.686	0	Prdx5
0	0.551302	0.997	0.941	0	Rhoa
0	0.551062	0.664	0.162	0	Pilrb2
0	0.548806	0.679	0.211	0	BC028528
0	0.548587	1	0.969	0	Coro1a
0	0.54804	0.568	0.077	0	Arhgef10l
0	0.546477	0.652	0.163	0	Adssl1
0	0.546224	0.721	0.296	0	Tmcc1
0	0.545847	1	0.991	0	B2m
0	0.544953	0.768	0.312	0	Filip1l
0	0.53982	0.607	0.167	0	Bcl2a1d
0	0.539044	0.646	0.146	0	Tgm2
0	0.536707	0.78	0.441	0	Stk38
0	0.536182	0.967	0.487	0	Lgals3
0	0.533246	0.739	0.301	0	Il6ra
0	0.533049	0.915	0.564	0	Ptpn6
0	0.532172	0.631	0.15	0	Plxnb2
0	0.530083	0.872	0.455	0	Cd44
0	0.529775	0.764	0.26	0	Gda
0	0.529636	0.939	0.589	0	Zeb2
0	0.528918	0.707	0.268	0	Bach1
0	0.526257	0.79	0.321	0	Csf2ra
0	0.523429	0.543	0.07	0	Nxpe4
0	0.522897	0.74	0.294	0	Tnfrsf1a
0	0.52144	0.945	0.767	0	Cytip
0	0.520621	0.599	0.141	0	Fgd4
0	0.514982	0.628	0.255	0	Zbp1
0	0.512746	0.669	0.215	0	Fam49a
0	0.508768	0.854	0.589	0	Ifi27l2a
0	0.505798	0.678	0.221	0	Cdkn1a
0	0.504792	0.693	0.355	0	Nfkbiz
0	0.504203	0.747	0.35	0	Nfe2l2
0	0.503912	0.568	0.13	0	Scarb1
0	0.503619	1	0.984	0	Ftl1
0	0.502901	0.95	0.804	0	Ywhaz
0	0.50239	0.639	0.21	0	Ifi204
0	0.495662	0.489	0.043	0	Ldlrad3
0	0.495089	0.749	0.239	0	Ifitm6
0	0.494772	0.563	0.118	0	6430548M08Rik
0	0.492606	0.715	0.33	0	Ptk2b
0	0.492563	0.691	0.201	0	Sirpb1c
0	0.490386	0.581	0.142	0	Rbpms
0	0.485755	0.482	0.115	0	Dpep2
0	0.47917	0.984	0.858	0	Lsp1
0	0.478557	0.865	0.538	0	Glud1
0	0.477921	0.551	0.134	0	Atp1a3
0	0.477898	0.632	0.295	0	Ccdc50
0	0.476687	0.588	0.211	0	Sgk1
0	0.47487	0.843	0.503	0	Tgfb1
0	0.474495	0.987	0.879	0	Tln1
0	0.47176	0.741	0.408	0	Rasgrp2
0	0.468759	0.974	0.819	0	Ucp2
0	0.46512	0.742	0.283	0	Igsf6
0	0.464479	0.688	0.247	0	Plaur
0	0.463689	0.678	0.275	0	Il10ra
0	0.461211	0.603	0.184	0	Acer3
0	0.460562	0.578	0.15	0	Trem3
0	0.459691	0.796	0.384	0	Creg1
0	0.459653	0.837	0.522	0	Zfp706
0	0.458527	0.745	0.357	0	Sh3bgrl
0	0.456413	0.999	0.95	0	Cyba
0	0.453888	0.999	0.938	0	Laptm5
0	0.453189	0.791	0.447	0	Nfkb1
0	0.452513	0.678	0.309	0	Fam174a
0	0.452242	0.755	0.395	0	Lcp2
0	0.451117	0.909	0.586	0	Itgb1
0	0.448712	0.456	0.067	0	L1cam
0	0.44809	0.687	0.304	0	Sema4d
0	0.447648	0.7	0.334	0	Ptp4a1
0	0.445189	0.744	0.41	0	Stk24
0	0.444308	0.688	0.225	0	Pid1
0	0.443999	0.641	0.219	0	Nfam1

[truncated: 16 more sheets: 10, 11, 12, 13, 14, 15, 16, 17, 18, 19, 20, 21, 22, 23, 24, 25]
