# Supplementary material for: Single Cell RNA Sequencing Identifies a Unique Inflammatory Macrophage Subset as a Druggable Target for Alleviating Acute Kidney Injury
Source: Adv Sci (Weinh). 2022 Feb 3;9(12):2103675. doi: 10.1002/advs.202103675 (PMC9036000; doi:10.1002/advs.202103675)
Supplement: Supplementary file 3 — Supplemental Table 2 [file ADVS-9-2103675-s001.xlsx]

## Sheet: 1
p_val	avg_logFC	pct.1	pct.2	p_val_adj	gene
0	1.77271	0.967	0.344	0	C1qa
0	1.7274	0.981	0.467	0	C1qb
0	1.69409	0.976	0.355	0	C1qc
0	1.65262	0.986	0.772	0	Apoe
0	1.2712	0.799	0.399	0	Cd81
0	1.23322	0.668	0.169	0	Ms4a7
0	1.21656	0.993	0.914	0	Cd74
0	1.13836	0.964	0.691	0	Sepp1
0	1.06517	0.971	0.844	0	H2-Ab1
0	0.978943	0.967	0.822	0	H2-Aa
0	0.960281	0.982	0.698	0	Lgmn
0	0.958341	0.606	0.23	0	Cd72
0	0.912084	0.852	0.458	0	Trf
0	0.893206	0.957	0.786	0	H2-Eb1
0	0.873948	0.743	0.232	0	Cxcl16
0	0.868118	0.922	0.703	0	Hexb
0	0.813122	0.695	0.309	0	Maf
0	0.799684	0.997	0.885	0	Ctsc
0	0.798711	0.993	0.709	0	Aif1
0	0.79849	0.961	0.72	0	Tmem176b
0	0.787901	0.568	0.144	0	Mrc1
0	0.764852	0.668	0.179	0	C3ar1
0	0.758986	0.842	0.546	0	Adgre1
0	0.758754	0.957	0.795	0	H2-DMb1
0	0.754531	1	0.998	0	Itm2b
0	0.748045	0.555	0.153	0	Slamf9
0	0.730897	0.988	0.717	0	Fcgr3
0	0.706125	0.691	0.236	0	Dab2
0	0.693557	0.978	0.887	0	Serinc3
0	0.685071	0.595	0.135	0	Axl
0	0.666219	0.937	0.566	0	Fcgr1
0	0.659147	0.976	0.674	0	Fcgr2b
0	0.659137	0.785	0.423	0	P2ry6
0	0.644682	1	0.991	0	Ctss
0	0.627255	0.844	0.526	0	Cx3cr1
0	0.62115	0.518	0.166	0	Cd63
1.30849e-267	0.617571	0.366	0.126	2.22326e-263	Lilra5
0	0.612507	0.99	0.929	0	Ly86
0	0.599286	0.925	0.669	0	Tmem176a
2.27804e-228	0.596592	0.623	0.362	3.87062e-224	Pltp
0	0.596592	0.999	0.93	0	Ctsb
0	0.586015	0.909	0.59	0	Cd14
0	0.577805	0.517	0.163	0	Stab1
0	0.57471	0.485	0.096	0	Mgl2
0	0.569812	0.994	0.959	0	Unc93b1
0	0.567932	0.543	0.198	0	Gatm
0	0.56116	0.608	0.24	0	Timp2
0	0.558782	0.984	0.88	0	Rgs10
2.97438e-10	0.555554	0.661	0.658	5.05377e-06	Rps27rt
0	0.54433	0.466	0.149	0	Clec4b1
0	0.54385	0.936	0.661	0	Clec4a2
0	0.543219	0.988	0.93	0	H2-DMa
0	0.542193	0.502	0.182	0	Tmem37
0	0.540319	0.969	0.829	0	Hexa
0	0.537098	0.748	0.449	0	Itgb5
2.34311e-199	0.534461	0.681	0.425	3.98117e-195	Trem2
0	0.52368	0.789	0.427	0	C5ar1
0	0.523097	0.31	0.071	0	Fcrls
0	0.520283	0.978	0.831	0	Bst2
0	0.518166	0.994	0.789	0	Csf1r
0	0.511059	0.939	0.559	0	Mafb
0	0.508776	0.999	0.984	0	Ctsh
1.84246e-262	0.505529	0.284	0.082	3.13053e-258	Gpx3
9.56724e-264	0.503434	0.492	0.218	1.62557e-259	Rnase4
1.56125e-265	0.497337	0.668	0.389	2.65272e-261	Lgals3bp
2.5137e-275	0.493997	0.618	0.32	4.27103e-271	Fcgrt
0	0.49274	0.962	0.826	0	Snx5
1.00674e-262	0.490707	0.334	0.109	1.71055e-258	St3gal6
1.43083e-215	0.487875	0.928	0.747	2.43112e-211	Txnip
3.7492e-181	0.485123	0.6	0.347	6.37026e-177	Hpgd
8.17315e-298	0.484993	0.988	0.867	1.3887e-293	Grn
0	0.482943	0.523	0.166	0	Rab3il1
3.56024e-181	0.4783	0.979	0.861	6.04921e-177	Ifi27l2a
2.60799e-228	0.477872	0.536	0.268	4.43123e-224	Scimp
3.48623e-299	0.476871	0.645	0.315	5.92345e-295	Ccr5
0	0.472336	0.593	0.276	0	Camk1
2.42622e-289	0.465059	0.581	0.278	4.12239e-285	Dhrs3
2.4128e-241	0.462188	0.414	0.157	4.09959e-237	Lpl
1.26911e-205	0.454677	0.56	0.322	2.15635e-201	Ntpcr
0	0.4468	0.488	0.188	0	Tmem86a
4.91335e-247	0.445118	0.937	0.743	8.34826e-243	Ehd4
5.52724e-277	0.431258	0.537	0.246	9.39134e-273	Adap2
8.20856e-253	0.430528	0.803	0.569	1.39472e-248	Arrb2
6.46109e-182	0.426961	0.625	0.41	1.0978e-177	Lpcat2
1.87364e-275	0.425199	0.868	0.529	3.1835e-271	Fcgr4
3.61539e-241	0.411088	0.99	0.839	6.14291e-237	AF251705
2.36323e-292	0.409831	1	0.953	4.01536e-288	Npc2
2.06676e-210	0.406582	0.867	0.616	3.51163e-206	Ckb
2.90959e-35	0.406487	0.338	0.242	4.94368e-31	Ly6a
5.10203e-230	0.405731	1	1	8.66886e-226	B2m
7.16272e-270	0.403392	1	0.977	1.21702e-265	Psap
6.31006e-192	0.403065	0.634	0.39	1.07214e-187	Sdc3
3.58404e-136	0.398742	0.572	0.373	6.08965e-132	Tgfbr1
5.67802e-260	0.398692	0.351	0.119	9.64752e-256	Adap2os
3.99086e-205	0.397975	0.82	0.608	6.78087e-201	Il10rb
2.1229e-233	0.395642	0.808	0.534	3.60702e-229	Blvrb
3.80372e-199	0.392866	0.487	0.244	6.4629e-195	Pea15a
1.6602e-240	0.389609	0.985	0.892	2.82085e-236	Cd68
8.91937e-182	0.382641	0.507	0.274	1.51549e-177	Lacc1
1.63065e-259	0.379153	0.465	0.193	2.77063e-255	Frmd4b
3.80382e-47	0.375851	0.502	0.414	6.46308e-43	Rpl23a-ps3
7.77976e-102	0.374314	0.71	0.539	1.32186e-97	Irf7
8.7855e-139	0.370064	0.656	0.463	1.49274e-134	Rtp4
2.91196e-140	0.368986	0.973	0.781	4.9477e-136	Ccr2
1.51339e-186	0.368914	0.782	0.561	2.5714e-182	Apobec1
2.80086e-112	0.364407	0.933	0.849	4.75894e-108	Jun
3.66997e-228	0.361214	0.465	0.208	6.23565e-224	Tbxas1
8.40548e-212	0.36115	0.313	0.109	1.42818e-207	Hpgds
1.62875e-175	0.357973	0.852	0.679	2.76742e-171	Itm2c
0	0.354789	1	1	0	Fth1
4.0165e-279	0.352372	1	0.971	6.82444e-275	Fcer1g
2.5281e-269	0.35061	0.309	0.088	4.2955e-265	Igfbp4
4.62286e-182	0.347655	0.985	0.946	7.85471e-178	Pdia3
5.21118e-175	0.344309	0.947	0.796	8.85432e-171	Pid1
6.52848e-114	0.339837	0.54	0.351	1.10925e-109	Oasl2
4.87544e-189	0.338255	0.959	0.653	8.28386e-185	Ms4a6d
6.97091e-174	0.335593	0.969	0.915	1.18443e-169	Rtn4
5.90648e-122	0.333724	0.931	0.762	1.00357e-117	Ctsd
3.00755e-254	0.330252	1	0.996	5.11013e-250	Cst3
7.97854e-129	0.330147	0.756	0.561	1.35563e-124	Gpr65
6.22166e-98	0.330057	0.598	0.455	1.05712e-93	Glul
7.1871e-185	0.322643	1	0.906	1.22116e-180	Lamp1
2.76072e-125	0.321919	0.845	0.616	4.69074e-121	Clec12a
7.00535e-135	0.318865	0.59	0.387	1.19028e-130	Tmem106a
1.42128e-120	0.317146	0.516	0.323	2.4149e-116	Lpar6
1.47477e-215	0.315898	0.415	0.175	2.50578e-211	Pla2g15
6.91486e-181	0.315794	0.505	0.247	1.1749e-176	Clec4n
6.02599e-185	0.315177	0.856	0.561	1.02388e-180	Slc11a1
1.02277e-124	0.308096	0.991	0.89	1.73779e-120	Ms4a6b
1.86653e-123	0.307577	0.936	0.74	3.17142e-119	AI607873
1.86015e-163	0.307545	0.958	0.785	3.16059e-159	Vsir
2.8037e-173	0.306743	0.98	0.901	4.76377e-169	Asah1
8.03138e-205	0.306694	1	0.99	1.36461e-200	Ctsz
1.34948e-150	0.306296	0.473	0.255	2.2929e-146	Cysltr1
2.85486e-154	0.306051	0.897	0.712	4.8507e-150	Gusb
2.18856e-246	0.302515	0.387	0.142	3.71858e-242	Pdlim4
1.00808e-142	0.301259	0.935	0.668	1.71282e-138	Ifi204
9.95476e-235	0.299819	1	1	1.69141e-230	Ftl1
1.43246e-167	0.299196	1	1	2.4339e-163	H2-D1
1.51456e-133	0.299049	0.934	0.679	2.57339e-129	Pla2g7
4.4e-192	0.296455	0.304	0.109	7.47604e-188	Ptgs1
9.44686e-10	0.295181	0.999	1	1.60512e-05	mt-Nd1
3.08416e-109	0.294688	0.993	0.951	5.24029e-105	Hsp90b1
1.04541e-78	0.293428	0.37	0.227	1.77626e-74	Wwp1
3.82348e-125	0.292784	0.485	0.29	6.49648e-121	Cmtm3
2.06485e-109	0.28963	0.511	0.331	3.50839e-105	Slc29a3
1.21186e-124	0.28754	0.439	0.243	2.05908e-120	Zfhx3
2.08526e-83	0.286323	0.678	0.498	3.54306e-79	Isg15
2.17294e-102	0.286216	0.957	0.855	3.69204e-98	Pdia6
1.41722e-108	0.285885	0.415	0.233	2.40799e-104	Gas7
8.81131e-94	0.285637	0.637	0.497	1.49713e-89	P2rx4
2.71846e-107	0.285485	0.67	0.51	4.61893e-103	Comt
1.25887e-180	0.285153	0.868	0.595	2.13894e-176	Mt1
5.44073e-175	0.284891	0.484	0.231	9.24435e-171	Rab7b
1.37345e-133	0.28305	0.925	0.792	2.33363e-129	Cyth4
4.58795e-141	0.281971	0.867	0.681	7.79538e-137	Lrrc25
1.07282e-96	0.280505	0.308	0.156	1.82283e-92	Ifit3
1.34404e-177	0.279136	0.371	0.158	2.28366e-173	Cttnbp2nl
7.02288e-76	0.278719	0.59	0.466	1.19326e-71	Bmyc
1.34365e-131	0.275967	0.982	0.899	2.283e-127	Ctsa
2.99746e-154	0.275629	0.327	0.14	5.09298e-150	Ang
6.45435e-154	0.275224	0.352	0.156	1.09666e-149	Abca9
1.35371e-101	0.273913	0.359	0.195	2.30009e-97	Pydc4
5.37618e-140	0.272791	0.96	0.723	9.13467e-136	Plin2
1.97668e-148	0.272708	0.996	0.977	3.35857e-144	Tmbim6
5.13375e-204	0.270342	0.263	0.081	8.72276e-200	Creb5
1.38925e-116	0.268734	0.432	0.243	2.36047e-112	Lifr
0	0.267939	0.255	0.054	0	Itga9
1.15032e-151	0.267449	0.303	0.122	1.9545e-147	Abca1
8.98259e-96	0.266928	0.438	0.266	1.52623e-91	Smagp
1.15422e-75	0.265352	0.497	0.33	1.96114e-71	Cd93
4.28744e-153	0.263139	0.391	0.18	7.28478e-149	Tmcc3
3.25529e-107	0.260334	0.843	0.694	5.53106e-103	Atp6ap2
9.17145e-124	0.259467	0.884	0.714	1.55832e-119	Hmox2
1.97719e-212	0.258738	0.287	0.093	3.35944e-208	Ophn1
1.46663e-108	0.258212	0.905	0.77	2.49195e-104	Ifnar2
6.08935e-108	0.255758	0.932	0.793	1.03464e-103	Tnfaip8l2
1.8575e-47	0.255191	0.745	0.638	3.15608e-43	Gm9843
7.94189e-66	0.252934	0.72	0.593	1.34941e-61	Phf11b
7.06836e-62	0.252526	0.359	0.225	1.20098e-57	Gm26522
3.90615e-133	0.251731	0.988	0.925	6.63693e-129	Sdcbp
1.57937e-82	0.251144	0.97	0.943	2.68351e-78	H2-T23
2.23715e-120	0.25035	0.963	0.848	3.80114e-116	Laptm4a
1.66844e-87	-0.250091	0.268	0.468	2.83485e-83	2020-09-11
7.52391e-86	-0.250201	0.284	0.473	1.27839e-81	Slc38a1
1.31287e-77	-0.250298	0.294	0.469	2.23069e-73	Nin
7.61269e-88	-0.250896	0.897	0.915	1.29347e-83	Hnrnpa1
3.53169e-40	-0.251117	0.263	0.379	6.00069e-36	Tsc22d1
1.65932e-89	-0.251178	0.226	0.418	2.81935e-85	Plekhm3
4.28837e-57	-0.251658	0.498	0.597	7.28638e-53	Gpr141
5.40059e-85	-0.252102	0.353	0.547	9.17614e-81	Apobr
2.33334e-88	-0.252305	0.295	0.485	3.96457e-84	Grk6
4.71679e-40	-0.252338	0.184	0.298	8.0143e-36	Chka
1.96433e-81	-0.252518	0.445	0.6	3.3376e-77	Hipk1
1.26905e-49	-0.252813	0.648	0.689	2.15623e-45	Baz2b
3.23166e-71	-0.252997	0.412	0.568	5.49091e-67	Tet2
1.43661e-57	-0.25435	0.367	0.506	2.44094e-53	Adssl1
3.92139e-55	-0.254433	0.17	0.308	6.66284e-51	Fbrsl1
6.55376e-97	-0.254525	0.909	0.925	1.11355e-92	Prrc2c
2.5664e-81	-0.254908	0.68	0.75	4.36056e-77	Stk4

## Sheet: 2
p_val	avg_logFC	pct.1	pct.2	p_val_adj	gene
0	2.33598	0.855	0.106	0	Mgl2
0	2.08942	0.72	0.257	0	Ccl4
0	1.77476	0.933	0.382	0	C1qa
0	1.72439	0.927	0.394	0	C1qc
0	1.64403	0.958	0.499	0	C1qb
2.56177e-288	1.61244	0.643	0.218	4.3527e-284	Ccl3
0	1.59777	0.891	0.419	0	Cd81
0	1.40936	0.653	0.135	0	Ccl12
0	1.39662	0.834	0.244	0	Cd72
0	1.22928	0.734	0.161	0	Lpl
0	1.2052	0.828	0.168	0	Slamf9
8.68026e-244	1.14794	0.383	0.082	1.47486e-239	Mmp12
3.0146e-266	1.14666	0.935	0.608	5.12211e-262	Cd14
1.42072e-237	1.11685	0.993	0.919	2.41395e-233	Cd74
0	1.05835	0.872	0.258	0	Cxcl16
0	1.03652	0.965	0.715	0	Hexb
9.35453e-132	1.00661	0.365	0.111	1.58943e-127	Ccl7
0	0.951581	0.678	0.16	0	Clec4b1
0	0.950806	0.739	0.163	0	Mrc1
1.95744e-167	0.949549	0.973	0.851	3.32589e-163	H2-Ab1
4.90772e-282	0.946842	0.962	0.628	8.3387e-278	Ckb
0	0.93935	0.762	0.21	0	Gatm
8.10792e-276	0.918313	0.892	0.48	1.37762e-271	Trf
0	0.915526	0.777	0.156	0	Axl
2.50004e-214	0.908093	0.471	0.137	4.24782e-210	Lilra5
5.4438e-198	0.889226	0.936	0.806	9.24956e-194	H2-DMb1
4.01147e-173	0.87562	0.967	0.83	6.81588e-169	H2-Aa
0	0.864257	0.86	0.257	0	Dab2
2.30076e-172	0.860183	0.956	0.796	3.90921e-168	H2-Eb1
1.8409e-248	0.821097	0.974	0.734	3.12787e-244	Tmem176b
4.71351e-151	0.817771	0.971	0.785	8.00872e-147	Apoe
6.41071e-242	0.80804	0.604	0.184	1.08924e-237	Cd63
7.55198e-175	0.776279	0.337	0.083	1.28316e-170	Tnip3
6.80254e-255	0.766314	0.728	0.277	1.15582e-250	Scimp
4.75533e-64	0.76048	0.735	0.51	8.07978e-60	Cxcl2
0	0.758928	0.748	0.206	0	C3ar1
1.73706e-223	0.753617	0.621	0.201	2.95143e-219	Ms4a7
1.08939e-248	0.751752	0.992	0.892	1.85099e-244	Ctsc
7.48756e-134	0.739002	0.585	0.261	1.27221e-129	Ccl2
0	0.731655	0.509	0.117	0	St3gal6
4.47545e-112	0.712589	0.945	0.854	7.60423e-108	Jun
5.01497e-176	0.705454	0.886	0.543	8.52094e-172	Cx3cr1
1.593e-166	0.70247	0.931	0.609	2.70666e-162	Mt1
1.06711e-222	0.691444	0.985	0.734	1.81313e-218	Fcgr3
9.48908e-174	0.688382	0.852	0.563	1.61229e-169	Adgre1
1.81093e-180	0.68797	0.956	0.727	3.07695e-176	Aif1
5.31174e-207	0.687757	0.958	0.716	9.02518e-203	Lgmn
1.33738e-150	0.663007	0.793	0.449	2.27234e-146	C5ar1
5.19089e-237	0.65869	0.992	0.933	8.81985e-233	Ly86
1.53408e-256	0.657849	0.705	0.259	2.60655e-252	Timp2
1.49723e-213	0.64817	0.758	0.332	2.54395e-209	Fcgrt
5.841e-137	0.646602	0.966	0.893	9.92445e-133	Serinc3
1.15888e-262	0.632948	0.41	0.082	1.96905e-258	Fcrls
5.82596e-220	0.630989	0.781	0.33	9.8989e-216	Ccr5
4.68063e-216	0.62792	0.842	0.443	7.95286e-212	P2ry6
0	0.608582	0.683	0.182	0	Rab3il1
1.43516e-228	0.598693	0.665	0.252	2.43847e-224	Pea15a
4.76823e-140	0.591494	0.937	0.648	8.1017e-136	Bcl2a1b
3.42431e-171	0.587	0.948	0.684	5.81824e-167	Tmem176a
1.14323e-188	0.585255	0.53	0.167	1.94246e-184	Sdc4
1.75894e-13	0.581132	0.609	0.556	2.98862e-09	Socs3
8.54146e-112	0.572814	0.901	0.709	1.45128e-107	Sepp1
0.00559152	0.572259	0.631	0.659	1	Rps27rt
1.10561e-156	0.572051	0.985	0.933	1.87854e-152	H2-DMa
2.48591e-58	0.556692	0.713	0.542	4.2238e-54	Cited2
1.00299e-222	0.554648	0.72	0.291	1.70419e-218	Camk1
2.67957e-163	0.547322	0.929	0.589	4.55286e-159	Fcgr1
3.93245e-227	0.546909	0.607	0.182	6.68163e-223	Stab1
7.02601e-160	0.545048	0.936	0.677	1.19379e-155	Clec4a2
1.00339e-152	0.538323	0.972	0.84	1.70486e-148	Bst2
5.14756e-176	0.535834	0.689	0.28	8.74622e-172	Ccnd2
2.28545e-190	0.533313	0.982	0.837	3.8832e-186	Hexa
0	0.532872	0.396	0.054	0	Plxdc2
0	0.531317	0.511	0.083	0	Creb5
3.85907e-178	0.526029	0.888	0.482	6.55695e-174	Basp1
7.74564e-133	0.517309	0.381	0.124	1.31606e-128	Phlda1
5.42108e-139	0.516268	0.716	0.365	9.21096e-135	Slc15a3
0	0.508565	0.281	0.02	0	Ch25h
1.42367e-111	0.501725	0.438	0.17	2.41896e-107	Clec10a
6.11257e-114	0.500522	0.653	0.334	1.03859e-109	Maf
2.09082e-137	0.499651	0.727	0.404	3.55251e-133	Lgals3bp
1.30181e-175	0.4974	0.67	0.283	2.21191e-171	Lacc1
2.80608e-200	0.495529	0.999	0.985	4.7678e-196	Ctsh
6.67913e-172	0.489747	0.679	0.293	1.13485e-167	Dhrs3
5.73246e-144	0.484651	0.985	0.887	9.74002e-140	Rgs10
9.45615e-142	0.482431	0.902	0.618	1.60669e-137	Rbpj
2.46177e-166	0.477438	0.993	0.948	4.18279e-162	Pdia3
8.44693e-93	0.47656	0.658	0.382	1.43522e-88	Tgfbr1
8.14183e-142	0.476019	0.576	0.247	1.38338e-137	Cdk6
2.20086e-200	0.470733	0.613	0.218	3.73947e-196	Tbxas1
4.93006e-206	0.470612	0.334	0.068	8.37667e-202	Cadm1
5.58329e-112	0.469367	0.632	0.334	9.48658e-108	Ntpcr
9.6563e-66	0.46934	0.636	0.415	1.6407e-61	Rpl23a-ps3
1.45274e-143	0.469142	0.938	0.722	2.46836e-139	Gusb
3.54428e-122	0.469091	0.709	0.389	6.02208e-118	Tubb2a
9.64199e-67	0.468297	0.967	0.868	1.63827e-62	Ifi27l2a
3.33582e-121	0.46715	0.83	0.582	5.66789e-117	Arrb2
0	0.466591	0.496	0.088	0	Blnk
4.69999e-108	0.46657	0.922	0.722	7.98575e-104	Sdf2l1
2.93011e-136	0.465295	1	0.998	4.97856e-132	Itm2b
8.42742e-170	0.4648	0.999	0.992	1.4319e-165	Ctss
4.69594e-123	0.459883	0.568	0.258	7.97888e-119	Siglece
1.14685e-158	0.45958	0.996	0.961	1.94861e-154	Unc93b1
9.75814e-131	0.455463	0.648	0.321	1.65801e-126	Prdx4
1.59695e-143	0.448986	0.625	0.258	2.71337e-139	Clec4n
3.44649e-120	0.44888	0.949	0.693	5.85592e-116	Fcgr2b
5.90952e-70	0.448493	0.369	0.165	1.00409e-65	Gadd45g
2.52537e-115	0.44758	0.979	0.898	4.29085e-111	Cd68
2.22107e-101	0.445548	0.884	0.637	3.77382e-97	Lilrb4a
7.90179e-115	0.445302	0.971	0.861	1.34259e-110	Pdia6
9.90639e-78	0.444706	0.903	0.747	1.68319e-73	Kctd12
9.05057e-115	0.440001	0.996	0.954	1.53778e-110	Hsp90b1
5.50959e-83	0.438368	0.522	0.261	9.36134e-79	Dok2
6.30223e-134	0.438026	0.969	0.834	1.07081e-129	Snx5
3.18946e-174	0.435966	1	0.991	5.41922e-170	Ctsz
1.18333e-103	0.435533	0.756	0.517	2.0106e-99	Comt
5.09629e-114	0.435124	0.904	0.583	8.6591e-110	Mafb
1.62968e-140	0.433566	0.588	0.25	2.76899e-136	Zfhx3
4.60141e-73	0.431486	0.4	0.177	7.81825e-69	Cd36
4.262e-87	0.429278	0.278	0.095	7.24156e-83	Gpx3
2.87856e-290	0.424476	0.401	0.075	4.89097e-286	Rhoc
5.33293e-148	0.42404	0.257	0.056	9.06119e-144	Fxyd2
8.50394e-114	0.422631	0.714	0.402	1.4449e-109	Sdc3
2.08059e-103	0.420962	0.974	0.918	3.53514e-99	Rtn4
1.4602e-97	0.416307	0.701	0.42	2.48103e-93	Lpcat2
1.94702e-139	0.41185	0.604	0.263	3.30818e-135	Cysltr1
1.12658e-156	0.407796	0.622	0.241	1.91418e-152	Rab7b
2.03415e-71	0.407484	0.793	0.598	3.45623e-67	Phf11b
2.02113e-107	0.4071	0.95	0.754	3.4341e-103	Ehd4
7.07948e-68	0.405323	0.905	0.796	1.20287e-63	Ranbp1
2.66577e-115	0.404739	0.904	0.701	4.5294e-111	Atp6ap2
1.16607e-71	0.39967	0.638	0.377	1.98126e-67	Pltp
5.5493e-163	0.399483	0.373	0.099	9.42881e-159	Igfbp4
0	0.399257	0.266	0.024	0	Col14a1
3.76698e-79	0.399202	0.984	0.95	6.40047e-75	Gm10076
5.02142e-115	0.398757	0.377	0.132	8.5319e-111	Adap2os
0	0.396227	0.253	0.019	0	Nes
5.46391e-71	0.390932	0.579	0.317	9.28372e-67	Bcl2a1a
4.5494e-66	0.389836	0.89	0.7	7.72988e-62	Cfp
3.67539e-12	0.389378	0.629	0.542	6.24486e-08	Ier3
1.59687e-58	0.388294	0.596	0.362	2.71324e-54	Hpgd
0	0.38809	0.326	0.047	0	Slco2b1
7.55151e-135	0.386151	0.382	0.119	1.28308e-130	Hpgds
1.07161e-104	0.385865	0.527	0.233	1.82077e-100	Rnase4
7.25688e-117	0.385352	0.985	0.931	1.23302e-112	Atpif1
2.12912e-88	0.384859	0.714	0.469	3.61759e-84	Bmyc
2.10205e-261	0.380039	0.375	0.072	3.57159e-257	Trim47
3.28114e-181	0.375787	0.471	0.143	5.57498e-177	1810011H11Rik
1.04134e-88	0.375379	0.987	0.801	1.76934e-84	Csf1r
2.44116e-69	0.373334	0.415	0.2	4.14777e-65	Mcm3
6.07487e-76	0.373181	0.663	0.403	1.03218e-71	Hmgn1
2.31633e-182	0.372346	0.425	0.116	3.93568e-178	Ptgs1
1.60341e-75	0.366976	0.864	0.689	2.72435e-71	Itm2c
3.00348e-41	0.366357	0.786	0.599	5.10321e-37	Capg
1.23818e-75	0.365974	0.601	0.335	2.10379e-71	Lilr4b
4.29473e-53	0.365804	0.809	0.631	7.29718e-49	Clec12a
6.80394e-78	0.364711	0.396	0.173	1.15606e-73	Mcm6
7.86813e-28	0.36323	0.671	0.577	1.33687e-23	Glipr1
5.62382e-97	0.362485	0.514	0.242	9.55544e-93	Rpl6l
3.47073e-59	0.360552	0.875	0.729	5.89712e-55	Ppp1r14b
3.13413e-174	0.358182	1	1	5.3252e-170	Fth1
1.09356e-44	0.357101	0.724	0.574	1.85807e-40	Gpr65
1.41474e-105	0.356184	0.6	0.297	2.40379e-101	Cmtm3
9.37588e-98	0.354103	0.948	0.799	1.59306e-93	Cyth4
6.94698e-132	0.352255	0.529	0.207	1.18036e-127	Frmd4b
1.94001e-56	0.351634	0.67	0.474	3.29627e-52	Rtp4
1.06191e-161	0.34963	0.475	0.153	1.80429e-157	Pdlim4
5.18364e-98	0.348378	0.529	0.24	8.80752e-94	Gas7
5.77488e-113	0.347581	0.578	0.262	9.8121e-109	Adap2
1.45273e-69	0.347517	0.811	0.621	2.46833e-65	Il10rb
3.98353e-19	0.344414	0.627	0.51	6.76841e-15	Rgs1
2.52434e-93	0.341663	0.609	0.328	4.28911e-89	Nenf
6.02423e-140	0.34143	0.474	0.168	1.02358e-135	Cttnbp2nl
2.7298e-70	0.340539	0.673	0.429	4.63821e-66	Anxa3
1.496e-53	0.340273	0.809	0.642	2.54186e-49	Gm9843
6.02164e-89	0.338902	0.621	0.338	1.02314e-84	Slc29a3
9.33962e-40	0.331928	1	1	1.5869e-35	B2m
1.5075e-105	0.330864	0.511	0.225	2.56139e-101	Acvrl1
7.7098e-77	0.330719	0.318	0.122	1.30997e-72	Tnf
3.89284e-47	0.329546	0.944	0.83	6.61432e-43	Lgals1
1.22865e-86	0.329011	0.983	0.874	2.0876e-82	Grn
3.0995e-134	0.328796	0.484	0.182	5.26637e-130	Vkorc1
2.59224e-58	0.328098	0.991	0.934	4.40448e-54	Ctsb
5.08721e-88	0.327519	0.51	0.243	8.64368e-84	Slc29a1
3.90905e-44	0.3264	0.634	0.443	6.64186e-40	Trem2
3.20341e-134	0.325424	0.47	0.166	5.44291e-130	Clec5a
1.94855e-78	0.322925	0.504	0.239	3.31078e-74	Cfh
7.76132e-56	0.322306	0.683	0.47	1.31873e-51	Itgb5
8.20434e-63	0.319895	0.805	0.606	1.394e-58	Lat2
9.59599e-71	0.319634	0.687	0.441	1.63045e-66	Pdia4
2.30205e-64	0.317936	0.83	0.603	3.91142e-60	Ccdc109b
1.95065e-93	0.317897	0.532	0.251	3.31434e-89	Lifr
1.14641e-69	0.317554	0.645	0.397	1.94787e-65	Tmem106a
2.07857e-63	0.317325	0.558	0.329	3.5317e-59	Tor3a
1.74424e-86	0.316448	0.486	0.223	2.96365e-82	Stmn1
1.07736e-72	0.313707	0.887	0.729	1.83054e-68	Mrpl23
2.0793e-74	0.307481	0.31	0.118	3.53293e-70	Lig1
1.21501e-41	0.305158	0.848	0.726	2.06442e-37	Hspd1
8.89874e-30	0.304838	0.469	0.321	1.51198e-25	Olfm1
2.95762e-106	0.303821	0.347	0.119	5.02529e-102	Cpq

## Sheet: 3
p_val	avg_logFC	pct.1	pct.2	p_val_adj	gene
0	2.38074	0.89	0.133	0	Ccl12
0	1.91787	0.963	0.386	0	C1qa
0	1.90917	0.982	0.709	0	Sepp1
0	1.88748	0.911	0.163	0	Mrc1
0	1.88272	0.996	0.786	0	Apoe
0	1.86193	0.969	0.397	0	C1qc
0	1.83592	0.687	0.105	0	Ccl7
0	1.8359	0.969	0.557	0	Pf4
0	1.83408	0.934	0.195	0	Ms4a7
0	1.77336	0.974	0.502	0	C1qb
0	1.69507	0.747	0.075	0	Fcrls
0	1.68033	0.897	0.177	0	Stab1
0	1.57624	0.959	0.259	0	Dab2
0	1.53626	0.938	0.329	0	Maf
0	1.46413	0.257	0.014	0	Ccl8
0	1.37538	0.999	0.717	0	Lgmn
1.71705e-230	1.30071	0.733	0.259	2.91744e-226	Ccl2
3.87248e-236	1.25755	0.997	0.771	6.57973e-232	Ctsd
0	1.25346	0.792	0.182	0	Cd63
0	1.22584	0.694	0.092	0	Igfbp4
4.90359e-300	1.20275	1	0.934	8.3317e-296	Ctsb
0	1.19103	0.576	0.043	0	Gas6
0	1.13687	0.456	0.037	0	Cbr2
3.52658e-260	1.12013	0.884	0.437	5.99202e-256	Trem2
0	1.11674	0.917	0.205	0	C3ar1
4.66454e-213	1.10566	0.826	0.431	7.92553e-209	Ninj1
5.69109e-249	1.10547	0.895	0.484	9.66974e-245	Trf
2.48646e-305	1.06729	0.718	0.227	4.22474e-301	Wwp1
0	1.06378	1	0.998	0	Itm2b
0	1.06284	0.811	0.228	0	Rnase4
1.34867e-200	1.05593	0.849	0.424	2.29153e-196	Cd81
0	1.01775	0.408	0.016	0	Folr2
7.83848e-298	1.01386	0.965	0.447	1.33184e-293	C5ar1
2.60518e-288	1.00773	0.952	0.563	4.42646e-284	Adgre1
5.12198e-302	0.995618	1	0.892	8.70276e-298	Ctsc
6.38454e-215	0.980959	0.897	0.551	1.0848e-210	Blvrb
0	0.978213	0.478	0.044	0	Igf1
4.75357e-273	0.977177	0.999	0.874	8.0768e-269	Grn
1.30715e-224	0.974962	0.774	0.335	2.22097e-220	Fcgrt
3.97622e-281	0.966674	0.996	0.728	6.756e-277	Aif1
2.56619e-229	0.957481	0.937	0.681	4.36021e-225	Snx6
1.48611e-271	0.933266	0.987	0.59	2.52504e-267	Fcgr1
4.70942e-289	0.927737	0.999	0.735	8.00177e-285	Fcgr3
3.28594e-270	0.916585	0.76	0.261	5.58315e-266	Timp2
0	0.910638	0.872	0.263	0	Cxcl16
0	0.874566	0.824	0.182	0	Rab3il1
2.0032e-243	0.873189	0.994	0.841	3.40363e-239	Bst2
2.64858e-183	0.85625	0.916	0.56	4.50021e-179	Ctsl
8.35374e-95	0.840368	0.426	0.171	1.41938e-90	Serpinb6a
1.05252e-136	0.834265	0.988	0.83	1.78833e-132	Lgals1
7.14255e-281	0.828031	0.922	0.444	1.21359e-276	P2ry6
0	0.81652	0.596	0.126	0	Abca1
2.45473e-138	0.814682	0.628	0.255	4.17083e-134	Cd72
0	0.813948	0.84	0.291	0	Dhrs3
1.36315e-245	0.807733	0.99	0.838	2.31612e-241	Hexa
1.98707e-234	0.805029	0.78	0.332	3.37623e-230	Ntpcr
5.07768e-138	0.804634	0.725	0.377	8.62748e-134	Pltp
4.77824e-237	0.796737	0.537	0.121	8.11871e-233	Mgl2
7.87385e-190	0.793997	0.828	0.458	1.33785e-185	Glul
3.49613e-190	0.786686	0.968	0.894	5.94028e-186	Serinc3
8.15234e-200	0.782138	0.964	0.743	1.38516e-195	Snx2
2.12109e-207	0.775134	0.973	0.755	3.60395e-203	Ehd4
2.7826e-208	0.771576	0.792	0.334	4.72792e-204	Cd93
4.5448e-154	0.761388	0.751	0.361	7.72208e-150	Ccr1
1.39042e-192	0.757607	0.986	0.694	2.36247e-188	Fcgr2b
4.14833e-162	0.757579	0.975	0.673	7.04842e-158	Ms4a6d
1.12072e-200	0.748261	0.972	0.678	1.90422e-196	Clec4a2
2.31021e-140	0.748238	0.77	0.442	3.92527e-136	Nrp1
2.31032e-222	0.746598	0.99	0.834	3.92546e-218	Snx5
3.81762e-209	0.740833	0.837	0.403	6.48652e-205	Lgals3bp
6.4421e-179	0.739685	0.972	0.859	1.09458e-174	Cltc
0	0.732577	0.695	0.165	0	Sdc4
1.00668e-205	0.730229	0.991	0.887	1.71044e-201	Rgs10
0	0.713456	0.391	0.049	0	Ltc4s
7.56692e-86	0.706963	0.682	0.396	1.2857e-81	F13a1
1.51844e-99	0.700934	0.814	0.548	2.57999e-95	Cx3cr1
2.96396e-260	0.700899	0.8	0.292	5.03607e-256	Camk1
6.64004e-222	0.68417	0.685	0.217	1.12821e-217	Gatm
3.21696e-202	0.682635	0.734	0.258	5.46594e-198	Clec4n
7.04785e-283	0.680203	0.703	0.205	1.1975e-278	Frmd4b
2.04705e-141	0.676487	0.947	0.7	3.47814e-137	Cfp
4.72872e-189	0.668571	0.999	0.803	8.03456e-185	Csf1r
4.40281e-130	0.666845	0.941	0.759	7.48082e-126	Txnip
5.57495e-248	0.666059	0.68	0.199	9.4724e-244	Tmem37
9.67079e-181	0.665011	1	0.912	1.64316e-176	Lamp1
3.3566e-184	0.662367	0.574	0.17	5.7032e-180	Lpl
1.72058e-268	0.66226	0.77	0.259	2.92343e-264	Adap2
1.24036e-172	0.661357	0.78	0.333	2.1075e-168	Ccr5
3.5004e-192	0.657325	0.814	0.394	5.94753e-188	Tmem106a
4.38711e-170	0.654057	0.665	0.272	7.45413e-166	Smagp
8.18443e-132	0.632826	0.983	0.739	1.39062e-127	Plin2
1.62225e-177	0.628002	1	0.956	2.75636e-173	Akr1a1
2.15549e-48	0.627404	0.984	0.816	3.66239e-44	Ccl6
1.37201e-227	0.625323	0.652	0.204	2.33119e-223	Tmem86a
1.09562e-185	0.623168	0.992	0.961	1.86157e-181	Unc93b1
4.4167e-164	0.622081	0.534	0.17	7.50442e-160	Clec10a
2.42503e-183	0.609462	0.661	0.238	4.12037e-179	Gas7
3.55331e-302	0.605175	0.616	0.145	6.03742e-298	Ang
4.54578e-208	0.603749	1	1	7.72374e-204	Fth1
6.83851e-89	0.596508	0.886	0.719	1.16193e-84	Hexb
1.2186e-248	0.590103	0.364	0.062	2.07053e-244	Cela1
3.41111e-144	0.588351	0.979	0.933	5.79582e-140	Ly86
2.71336e-76	0.586645	0.748	0.508	4.61027e-72	Isg15
4.76086e-134	0.58381	0.942	0.61	8.08918e-130	Cd14
2.06279e-141	0.583734	0.912	0.62	3.50489e-137	Rbpj
1.75773e-131	0.581809	0.947	0.611	2.98657e-127	Mt1
1.48848e-143	0.578358	0.996	0.896	2.52908e-139	Ms4a6b
1.13323e-125	0.578268	0.74	0.35	1.92547e-121	Msr1
1.91663e-162	0.57361	1	1	3.25655e-158	Ftl1
0	0.571492	0.585	0.098	0	Ophn1
7.3871e-279	0.57003	0.547	0.117	1.25514e-274	Hpgds
7.6531e-116	0.566951	0.959	0.753	1.30034e-111	AI607873
1.08967e-236	0.565756	0.696	0.219	1.85146e-232	Tbxas1
1.51005e-153	0.565072	0.912	0.62	2.56573e-149	Il10rb
1.03058e-160	0.564992	0.721	0.292	1.75106e-156	Marcksl1
3.86221e-113	0.563611	0.456	0.162	6.56228e-109	Ifit3
5.18262e-125	0.562141	0.813	0.472	8.80579e-121	Rtp4
2.33923e-104	0.560511	0.91	0.585	3.97459e-100	Mafb
1.38807e-193	0.557985	0.579	0.166	2.35846e-189	Axl
4.47423e-99	0.552093	0.744	0.442	7.60216e-95	Pdia4
2.56791e-136	0.543404	0.996	0.898	4.36313e-132	Cd68
4.09182e-132	0.542979	0.992	0.925	6.95241e-128	Snx3
9.47284e-129	0.541962	0.817	0.517	1.60953e-124	Comt
1.52143e-141	0.537311	0.85	0.467	2.58506e-137	Itgb5
4.08529e-113	0.533462	0.615	0.26	6.94132e-109	Dok2
1.38787e-106	0.529859	0.994	0.954	2.35812e-102	Hsp90b1
1.25187e-214	0.526002	0.477	0.114	2.12706e-210	Nxpe5
4.71758e-206	0.522801	0.612	0.196	8.01565e-202	Gna12
1.52006e-125	0.520662	0.767	0.403	2.58274e-121	Sdc3
6.9238e-126	0.519628	0.893	0.63	1.17642e-121	Cndp2
9.57201e-102	0.518135	0.904	0.632	1.62638e-97	Ckb
4.17145e-124	0.515623	0.712	0.357	7.08771e-120	Tcn2
5.25277e-13	0.51556	0.357	0.248	8.92499e-09	Ly6a
6.70771e-219	0.512073	0.559	0.155	1.13971e-214	Nfxl1
1.32929e-146	0.511881	0.912	0.582	2.25859e-142	Arrb2
1.67592e-152	0.505633	0.451	0.131	2.84755e-148	Gpr34
1.15024e-114	0.50558	0.508	0.182	1.95437e-110	Slamf9
3.82961e-106	0.505074	0.729	0.391	6.50689e-102	Tubb2a
2.67397e-118	0.504217	0.987	0.932	4.54334e-114	Marcks
2.74426e-156	0.501797	0.999	0.929	4.66277e-152	Sdcbp
1.3434e-109	0.501105	0.855	0.486	2.28257e-105	Basp1
7.13956e-108	0.497489	0.752	0.421	1.21308e-103	Lpcat2
2.51607e-100	0.496393	0.683	0.355	4.27506e-96	Ehd1
2.24855e-120	0.493383	0.996	0.948	3.82052e-116	Pdia3
1.514e-98	0.489875	0.605	0.31	2.57243e-94	Ap1b1
9.87467e-102	0.489263	0.783	0.541	1.6778e-97	Tmem261
7.47766e-146	0.488693	1	0.996	1.27053e-141	Clta
1.54477e-61	0.487126	0.986	0.975	2.62472e-57	Hspa5
1.36533e-132	0.486971	0.699	0.333	2.31983e-128	Tpp1
6.82715e-89	0.486276	0.822	0.573	1.16e-84	Gpr65
9.69786e-239	0.48472	0.587	0.153	1.64776e-234	Pdlim4
1.27404e-55	0.484273	0.968	0.869	2.16472e-51	Ifi27l2a
3.84484e-158	0.483852	0.708	0.297	6.53276e-154	Cmtm3
1.82574e-49	0.481242	0.842	0.739	3.10211e-45	Tmem176b
6.1689e-114	0.478707	0.716	0.367	1.04816e-109	Lgals9
1.53817e-91	0.474205	0.54	0.252	2.6135e-87	Rnasel
6.18974e-141	0.473892	0.682	0.285	1.0517e-136	Lacc1
3.18777e-76	0.470155	1	0.875	5.41634e-72	Lyz2
8.94061e-153	0.469245	0.527	0.176	1.5191e-148	Fam213b
5.01194e-80	0.468524	0.504	0.235	8.51579e-76	Cd38
7.93046e-99	0.46808	0.696	0.359	1.34746e-94	Oasl2
5.73099e-45	0.464747	0.496	0.276	9.73752e-41	Ecm1
1.93023e-71	0.464381	0.955	0.862	3.27965e-67	Pdia6
0	0.463983	0.419	0.046	0	Slco2b1
2.10219e-146	0.458351	0.553	0.191	3.57183e-142	Itga6
1.22313e-82	0.456471	0.97	0.816	2.07822e-78	Cstb
1.29279e-76	0.456076	0.867	0.689	2.19657e-72	Ap2a2
1.09804e-86	0.454918	0.681	0.4	1.86567e-82	Atp13a2
2.23409e-133	0.454594	0.633	0.256	3.79595e-129	Pea15a
1.62191e-151	0.453735	0.665	0.243	2.75579e-147	Rab7b
1.75421e-94	0.451286	0.995	0.95	2.98058e-90	Gm10076
6.79709e-219	0.450961	0.459	0.104	1.15489e-214	Sbf2
5.8506e-160	0.450751	0.558	0.187	9.94075e-156	Pla2g15
3.83548e-213	0.450471	0.592	0.167	6.51686e-209	Cttnbp2nl
6.45771e-110	0.449238	0.39	0.123	1.09723e-105	St3gal6
6.4755e-147	0.448557	0.5	0.165	1.10025e-142	Sesn1
1.83891e-132	0.446239	0.358	0.094	3.1245e-128	Gpx3
2.33635e-55	0.445452	0.95	0.716	3.96969e-51	Ccl9
1.15844e-137	0.445399	0.495	0.165	1.9683e-133	Abca9
8.25423e-77	0.44468	0.924	0.686	1.40248e-72	Ifi204
5.48658e-101	0.443364	0.755	0.429	9.32225e-97	Anxa3
5.57375e-126	0.442207	1	0.992	9.47036e-122	Ctss
3.40358e-287	0.435162	0.434	0.074	5.78303e-283	Itsn1
1.53699e-117	0.434776	0.999	0.957	2.6115e-113	Npc2
8.7944e-298	0.434735	0.46	0.079	1.49426e-293	Mertk
1.11344e-171	0.433294	0.304	0.056	1.89184e-167	Fxyd2
7.53351e-106	0.431492	0.91	0.725	1.28002e-101	Hmox2
5.79783e-80	0.43069	0.596	0.306	9.85109e-76	Gbp7
4.4945e-28	0.428478	0.279	0.145	7.63661e-24	Lilra5
0	0.426458	0.295	0.027	0	Gm4951
1.24244e-98	0.426306	0.902	0.711	2.11104e-94	Scamp2
2.05894e-34	0.419587	0.694	0.544	3.49835e-30	Cited2
1.32703e-155	0.418101	0.463	0.132	2.25476e-151	Adap2os
7.31794e-112	0.41794	0.598	0.261	1.24339e-107	Entpd1
5.55615e-91	0.417767	0.64	0.324	9.44046e-87	Prdx4
1.82477e-118	0.41471	0.571	0.236	3.10046e-114	Rin2
4.49019e-94	0.41438	0.884	0.703	7.62927e-90	Hsbp1
1.40019e-93	0.413092	0.703	0.366	2.37906e-89	Cd84
2.47641e-82	0.412979	0.767	0.503	4.20766e-78	P2rx4
4.78603e-114	0.41213	0.614	0.273	8.13194e-110	Dse

## Sheet: 4
p_val	avg_logFC	pct.1	pct.2	p_val_adj	gene
0	1.71952	0.52	0.035	0	Slc40a1
3.73939e-304	2.95614	0.981	0.447	6.3536e-300	Hmox1
4.20437e-257	1.90199	1	1	7.14364e-253	Fth1
1.07858e-224	1.75833	1	0.978	1.83261e-220	Prdx1
3.5346e-191	1.54171	0.748	0.275	6.00564e-187	Gclm
8.2088e-253	1.46485	1	1	1.39476e-248	Ftl1
1.36578e-188	1.414	0.771	0.262	2.3206e-184	Clec4n
9.76005e-181	1.37371	0.998	0.774	1.65833e-176	Ctsd
9.23083e-186	1.30673	0.948	0.553	1.56841e-181	Blvrb
4.5394e-135	1.25802	0.604	0.192	7.71289e-131	Cd63
5.73907e-180	1.18686	0.298	0.038	9.75126e-176	Vcam1
2.96079e-177	1.14057	0.966	0.488	5.03067e-173	Basp1
9.13409e-66	1.13164	0.868	0.563	1.55197e-61	Pf4
2.48107e-157	1.12495	0.625	0.186	4.21559e-153	Clec4d
1.51489e-170	1.12258	0.753	0.318	2.57394e-166	Slc48a1
6.05051e-107	1.08439	0.532	0.175	1.02804e-102	Lpl
3.1469e-296	1.07641	0.428	0.049	5.3469e-292	Igf1
3.94997e-146	1.07414	1	0.935	6.7114e-142	Ctsb
1.46455e-96	1.0699	0.79	0.395	2.48841e-92	C1qa
5.46157e-97	1.03887	0.799	0.406	9.27975e-93	C1qc
4.60764e-160	1.02973	0.998	0.868	7.82884e-156	Creg1
3.92233e-159	1.02067	0.937	0.453	6.66442e-155	C5ar1
1.73223e-117	1.00829	0.715	0.264	2.94322e-113	Ccl2
5.98391e-118	0.984537	0.822	0.435	1.01673e-113	Ninj1
1.96172e-135	0.977605	0.654	0.208	3.33316e-131	Ms4a7
3.14839e-129	0.961864	0.994	0.818	5.34943e-125	Cstb
5.0246e-141	0.960715	0.992	0.72	8.5373e-137	Lgmn
6.72385e-87	0.957697	0.855	0.509	1.14245e-82	C1qb
6.52057e-83	0.93008	0.644	0.34	1.10791e-78	Txnrd1
1.50595e-137	0.896231	0.818	0.337	2.55877e-133	Maf
5.96955e-171	0.889544	0.681	0.188	1.01429e-166	Stab1
3.57639e-102	0.860675	0.897	0.618	6.07665e-98	Lipa
2.85629e-88	0.859501	0.79	0.43	4.85312e-84	Cd81
9.31858e-143	0.8493	0.78	0.27	1.58332e-138	Dab2
2.85613e-140	0.842074	0.962	0.582	4.85286e-136	Slc11a1
1.80638e-100	0.837973	0.985	0.741	3.06922e-96	Plin2
9.85231e-261	0.831713	0.398	0.048	1.67401e-256	Spic
4.41255e-97	0.819835	0.939	0.588	7.49736e-93	Mafb
2.85586e-23	0.795254	0.329	0.177	4.85238e-19	Slc7a11
4.04052e-98	0.789832	0.945	0.615	6.86524e-94	Mt1
1.01386e-103	0.785747	0.545	0.179	1.72266e-99	Cd36
1.31378e-102	0.784633	0.954	0.641	2.23224e-98	Lilrb4a
5.2627e-98	0.77313	0.709	0.338	8.94186e-94	Lilr4b
5.09912e-96	0.764001	0.428	0.115	8.66392e-92	Ccl7
2.4493e-47	0.756641	0.392	0.174	4.1616e-43	Serpinb6a
1.59525e-53	0.749985	0.956	0.92	2.71049e-49	Hsp90aa1
2.62392e-65	0.736634	0.878	0.511	4.45831e-61	Cxcl2
1.25774e-116	0.71359	0.998	0.899	2.13703e-112	Cd68
2.0522e-88	0.707902	0.537	0.177	3.48689e-84	Mrc1
3.67465e-109	0.706965	0.549	0.173	6.24361e-105	Sdc4
1.45053e-68	0.699479	0.765	0.496	2.46459e-64	Sqstm1
1.2646e-88	0.699368	0.646	0.317	2.14868e-84	Por
9.21284e-85	0.687752	0.711	0.354	1.56535e-80	Msr1
2.08107e-31	0.677649	0.987	0.936	3.53594e-27	Esd
2.06463e-79	0.663889	0.644	0.273	3.50802e-75	Cxcl16
5.2154e-43	0.66131	0.897	0.796	8.86149e-39	Cyb5a
4.64995e-78	0.660712	0.463	0.148	7.90073e-74	Ccl12
9.81218e-101	0.65644	0.996	0.957	1.66719e-96	Akr1a1
7.66548e-88	0.655474	0.998	0.893	1.30244e-83	Ctsc
2.88014e-104	0.655259	1	1	4.89365e-100	Hsp90ab1
3.66787e-122	0.651576	0.998	0.93	6.23207e-118	Sdcbp
1.51204e-80	0.647401	0.973	0.731	2.5691e-76	Aif1
5.38819e-57	0.634825	0.53	0.256	9.15507e-53	Adam8
7.75555e-94	0.629908	0.998	0.902	1.31775e-89	Aldoa
1.61483e-61	0.62891	0.904	0.727	2.74376e-57	Hspd1
5.23527e-11	0.627366	0.826	0.714	8.89526e-07	Sepp1
3.68744e-127	0.620682	0.56	0.17	6.26532e-123	Gm10116
6.45694e-82	0.617958	0.992	0.946	1.0971e-77	Txn1
2.62129e-68	0.60625	0.966	0.676	4.45383e-64	Ms4a6d
3.47726e-79	0.602903	0.7	0.358	5.90822e-75	Ehd1
2.47493e-37	0.594655	0.48	0.271	4.20516e-33	Timp2
7.2926e-117	0.586199	0.298	0.054	1.23909e-112	Gas6
3.66846e-64	0.584847	0.99	0.788	6.23308e-60	Apoe
4.30396e-61	0.579255	0.897	0.666	7.31286e-57	Card19
1.24607e-47	0.567611	0.99	0.975	2.11719e-43	Hspa5
2.29688e-64	0.564394	0.912	0.668	3.90263e-60	Pgd
4.56948e-27	0.563672	0.694	0.491	7.764e-23	Trf
7.82028e-78	0.552891	0.308	0.08	1.32874e-73	Srxn1
1.3285e-54	0.54884	0.992	0.952	2.25725e-50	Pkm
5.34949e-96	0.547112	0.65	0.266	9.08932e-92	Adap2
4.30032e-73	0.545502	0.977	0.904	7.30667e-69	Bax
2.15724e-78	0.545434	0.813	0.451	3.66537e-74	P2ry6
5.36748e-83	0.544821	0.593	0.218	9.11989e-79	C3ar1
3.92352e-74	0.54012	0.904	0.632	6.66646e-70	Cndp2
1.04686e-79	0.533034	0.526	0.209	1.77871e-75	Nceh1
8.38944e-69	0.531053	0.933	0.595	1.42545e-64	Fcgr1
7.80632e-100	0.529703	0.568	0.193	1.32637e-95	Rab3il1
8.74314e-49	0.527439	0.948	0.699	1.48555e-44	Pla2g7
1.35634e-23	0.514595	0.786	0.637	2.30456e-19	Ckb
2.85037e-64	0.51363	0.918	0.731	4.84306e-60	Ppp1r14b
9.71743e-81	0.510935	0.501	0.172	1.65109e-76	Axl
1.18987e-40	0.510324	0.945	0.809	2.0217e-36	Manf
2.27119e-38	0.509927	0.996	0.92	3.85897e-34	Lgals3
3.42185e-57	0.505411	0.992	0.955	5.81406e-53	Hsp90b1
1.01567e-59	0.50534	0.361	0.124	1.72572e-55	Hpgds
3.26489e-40	0.501945	0.887	0.615	5.54738e-36	Cd14
2.20225e-41	0.501749	0.727	0.444	3.74184e-37	Trem2
1.24207e-57	0.499961	0.669	0.372	2.11041e-53	Slc15a3
1.29072e-71	0.496073	1	0.991	2.19307e-67	Ctsz
2.43415e-52	0.490616	0.868	0.564	4.13587e-48	Ctsl
3.17203e-57	0.485802	0.593	0.3	5.38959e-53	Camk1
1.35917e-46	0.485727	0.956	0.843	2.30936e-42	Bst2
1.50508e-37	0.48547	0.501	0.266	2.55728e-33	Dok2
4.37774e-60	0.481407	0.954	0.776	7.43822e-56	St13
6.01407e-53	0.481103	0.927	0.682	1.02185e-48	Clec4a2
5.70783e-45	0.474605	0.985	0.949	9.69817e-41	Hspe1
1.92898e-75	0.474017	0.528	0.206	3.27753e-71	Jdp2
8.48093e-104	0.471305	0.346	0.078	1.44099e-99	Dst
6.48059e-32	0.466033	0.788	0.577	1.10112e-27	Glipr1
2.62002e-66	0.465305	0.474	0.189	4.45167e-62	Abcc1
2.55973e-21	0.464111	0.839	0.642	4.34923e-17	Cdkn1a
2.95768e-76	0.463979	0.608	0.249	5.02539e-72	Rab7b
1.52448e-35	0.460875	0.86	0.601	2.59024e-31	Capg
5.59405e-50	0.460078	0.702	0.408	9.50485e-46	Sdc3
2.70593e-50	0.458515	0.673	0.396	4.59765e-46	Tubb2a
3.27021e-14	0.455892	0.526	0.368	5.55641e-10	Hpgd
1.18876e-33	0.448895	0.981	0.831	2.01982e-29	Lgals1
6.90029e-72	0.447441	0.463	0.168	1.17243e-67	Pld3
1.72362e-49	0.446527	0.906	0.693	2.92861e-45	Slc3a2
1.77149e-41	0.445492	0.981	0.876	3.00994e-37	Grn
1.99963e-87	0.44495	0.482	0.159	3.39757e-83	Pdlim4
4.63101e-47	0.444027	0.964	0.84	7.86855e-43	Hexa
5.82592e-57	0.440213	0.832	0.58	9.89882e-53	Psmd7
8.61911e-40	0.437783	0.478	0.24	1.46447e-35	Rnase4
4.6531e-40	0.437557	0.964	0.863	7.90608e-36	Pdia6
1.17512e-48	0.437407	0.872	0.662	1.99665e-44	Cct3
2.26324e-24	0.435094	0.918	0.808	3.84548e-20	Pid1
8.18963e-44	0.43002	0.73	0.5	1.3915e-39	Tuba1c
2.59903e-37	0.4257	0.388	0.182	4.41601e-33	Fam213b
1.49942e-24	0.424763	0.407	0.237	2.54767e-20	Wwp1
7.88014e-46	0.423809	0.386	0.16	1.33891e-41	Gclc
1.36954e-27	0.420628	0.969	0.913	2.32699e-23	Dnaja1
1.35031e-41	0.420618	0.608	0.341	2.2943e-37	Cd93
1.00489e-37	0.416964	1	0.998	1.70741e-33	Itm2b
2.46379e-43	0.416195	0.463	0.223	4.18622e-39	Hsph1
1.63715e-42	0.414489	0.958	0.844	2.78168e-38	Nme1
5.21122e-28	0.413192	0.767	0.57	8.85439e-24	Adgre1
7.29649e-45	0.412461	0.994	0.949	1.23975e-40	Pdia3
3.79736e-42	0.411713	0.558	0.302	6.4521e-38	Dhrs3
1.79446e-40	0.411259	0.855	0.685	3.04897e-36	Snx6
4.93211e-59	0.4112	0.992	0.945	8.38015e-55	Arl6ip1
3.85948e-29	0.41106	0.656	0.465	6.55765e-25	Glul
2.30755e-29	0.410073	0.432	0.236	3.92076e-25	Gstm1
6.8573e-54	0.407249	0.885	0.624	1.16512e-49	Il10rb
4.9111e-48	0.407248	0.962	0.788	8.34444e-44	App
1.70842e-49	0.404416	0.998	0.991	2.90277e-45	Eif4a1
1.53284e-51	0.404122	0.27	0.083	2.60445e-47	Hebp1
4.80726e-40	0.400995	0.933	0.798	8.16802e-36	Ranbp1
1.31621e-48	0.397491	0.784	0.472	2.23637e-44	Itgb5
1.9152e-49	0.396694	0.493	0.238	3.25411e-45	Uap1l1
6.68763e-44	0.394746	0.901	0.705	1.13629e-39	Atp6ap2
8.33535e-53	0.393072	0.912	0.728	1.41626e-48	Pebp1
5.81544e-69	0.392799	0.444	0.157	9.88102e-65	Rab20
2.49784e-36	0.39169	0.933	0.837	4.24408e-32	Snx5
3.99816e-29	0.386263	0.895	0.726	6.79327e-25	Sdf2l1
4.31404e-79	0.386259	0.442	0.145	7.32999e-75	Slc7a8
4.51616e-32	0.386101	0.623	0.368	7.67341e-28	Ccr1
5.59346e-29	0.385561	0.509	0.302	9.50385e-25	Ptafr
3.26497e-45	0.384115	1	0.913	5.54751e-41	Lamp1
2.13745e-44	0.383126	0.872	0.624	3.63173e-40	Rbpj
3.19036e-32	0.382367	0.874	0.705	5.42074e-28	Mif
1.79808e-53	0.378825	0.998	0.932	3.05511e-49	Atpif1
6.13644e-78	0.377464	0.319	0.082	1.04264e-73	Rhoc
7.20246e-39	0.374234	0.732	0.51	1.22377e-34	Hsd17b12
2.97306e-28	0.373628	0.778	0.541	5.05153e-24	Ier3
4.32427e-40	0.373568	0.964	0.923	7.34737e-36	Ran
9.84497e-77	0.373302	0.453	0.152	1.67276e-72	Bcl2l1
8.60105e-42	0.37222	0.975	0.738	1.4614e-37	Fcgr3
6.17093e-41	0.371166	0.876	0.678	1.0485e-36	Ahsa1
1.0408e-31	0.369002	0.673	0.446	1.76842e-27	Pdia4
1.02462e-29	0.367468	0.579	0.371	1.74092e-25	Cd84
2.04713e-38	0.366487	0.579	0.341	3.47828e-34	Dnase2a
2.69218e-65	0.366057	0.463	0.173	4.57429e-61	Cttnbp2nl
3.99264e-25	0.365992	1	1	6.7839e-21	Hspa8
1.40113e-51	0.365624	0.983	0.926	2.38066e-47	Snx3
5.63317e-28	0.365375	0.591	0.403	9.57131e-24	Tmem106a
1.82618e-13	0.365028	0.977	0.818	3.10286e-09	Ccl6
4.45158e-34	0.362693	0.713	0.486	7.56368e-30	Glrx
2.07207e-31	0.362029	0.574	0.342	3.52065e-27	Ccr5
1.91107e-53	0.36038	0.346	0.12	3.24709e-49	Vat1
7.66419e-40	0.360252	0.782	0.521	1.30222e-35	Comt
2.41966e-40	0.360118	0.939	0.797	4.11125e-36	Ptges3
2.5963e-22	0.358482	0.862	0.721	4.41137e-18	Hexb
2.90855e-30	0.357508	0.962	0.927	4.94192e-26	Eif2s2
1.09719e-18	0.355275	0.753	0.616	1.86423e-14	Hif1a
4.63744e-36	0.354419	0.985	0.932	7.87948e-32	Anxa5
8.98472e-34	0.354259	0.99	0.966	1.52659e-29	Calr
3.03307e-17	0.354203	0.434	0.271	5.15349e-13	Ccl4
4.09471e-12	0.352107	0.382	0.263	6.95731e-08	Cd72
2.95419e-23	0.351967	0.585	0.433	5.01947e-19	Psmd1
8.06993e-22	0.351262	0.927	0.795	1.37116e-17	Aldh2
3.62522e-108	0.349205	0.373	0.085	6.15962e-104	Abcc3
5.66202e-23	0.345986	0.509	0.34	9.62033e-19	Eea1
1.74805e-33	0.345494	0.845	0.633	2.97011e-29	Litaf
4.70903e-31	0.343671	0.79	0.617	8.00111e-27	Eif3j1
1.06538e-35	0.342915	0.816	0.587	1.81019e-31	Arrb2
3.24017e-32	0.342705	0.507	0.3	5.50538e-28	Htatip2
1.11038e-86	0.342607	0.302	0.069	1.88664e-82	Itga9
1.76198e-38	0.337831	0.992	0.851	2.99378e-34	AF251705
4.73331e-40	0.33689	0.453	0.208	8.04236e-36	Tmem37

## Sheet: 5
p_val	avg_logFC	pct.1	pct.2	p_val_adj	gene
0	3.30176	0.758	0.216	0	Spp1
0	2.90547	0.598	0.043	0	Arg1
0	2.72413	0.472	0.033	0	Cxcl3
0	2.49454	0.828	0.246	0	Ccl2
0	2.33495	0.936	0.498	0	Cxcl2
0	2.1237	0.886	0.435	0	Hmox1
0	2.01076	0.813	0.31	0	Thbs1
0	1.90724	0.948	0.552	0	Ctsl
0	1.88415	0.558	0.1	0	Ccl7
4.99816e-59	1.74494	0.726	0.561	8.49237e-55	Pf4
0	1.68163	0.98	0.768	0	Ctsd
0	1.64452	0.816	0.245	0	Clec4n
0	1.54064	0.816	0.165	0	Clec4d
0	1.53718	0.992	0.813	0	Ccl6
0	1.48435	0.902	0.528	0	Ier3
0	1.48289	0.988	0.813	0	Cstb
0	1.45704	0.864	0.432	0	Fn1
8.09843e-54	1.44755	0.625	0.482	1.376e-49	Fabp5
0	1.37087	0.955	0.577	0	Mafb
0	1.32831	0.891	0.336	0	Msr1
0	1.32221	0.982	0.734	0	Plin2
0	1.30434	0.947	0.604	0	Cd14
0	1.29349	0.843	0.48	0	Basp1
0	1.26983	0.959	0.589	0	Capg
0	1.25888	0.936	0.438	0	C5ar1
0	1.25806	1	1	0	Fth1
0	1.23972	0.825	0.253	0	Dab2
0	1.2365	0.782	0.259	0	Ecm1
0	1.23427	0.898	0.347	0	Ccr1
0	1.19498	0.954	0.711	0	Ccl9
0	1.18594	0.973	0.668	0	Ms4a6d
0	1.16458	0.779	0.237	0	Adam8
0	1.14082	0.999	0.993	0	Srgn
0	1.12412	0.901	0.605	0	Hif1a
0	1.12324	0.408	0.06	0	AA467197
2.77769e-243	1.10697	0.899	0.607	4.71957e-239	Mt1
0	1.10625	0.595	0.16	0	Sdc4
3.33564e-284	1.08209	0.909	0.698	5.66759e-280	Mif
0	1.08153	0.974	0.843	0	Pgam1
0	1.08075	0.998	0.95	0	Pkm
0	1.08029	0.927	0.663	0	Tpi1
0	1.07742	0.669	0.224	0	Vcan
0	1.06648	0.995	0.899	0	Aldoa
0	1.06337	0.804	0.245	0	Dok2
0	1.05508	0.58	0.16	0	Slc7a11
1.08526e-297	1.04392	0.452	0.117	1.84397e-293	Hilpda
4.08037e-300	1.02857	0.987	0.827	6.93295e-296	Lgals1
0	1.01988	0.97	0.713	0	Lgmn
0	1.00397	0.997	0.861	0	Eno1
3.01124e-293	0.977323	0.991	0.847	5.1164e-289	Tgfbi
1.22158e-141	0.975526	0.461	0.187	2.07559e-137	Cd63
0	0.95734	1	1	0	Ftl1
0	0.948961	0.83	0.342	0	Ehd1
0	0.939561	0.823	0.424	0	Ninj1
0	0.927335	0.953	0.584	0	Fcgr1
0	0.924078	0.613	0.2	0	Osm
1.06392e-76	0.908033	0.838	0.696	1.8077e-72	Il1b
0	0.900266	0.987	0.82	0	Aprt
0	0.88614	0.997	0.89	0	Ctsc
0	0.872723	0.967	0.631	0	Lilrb4a
0	0.855381	0.99	0.934	0	Ldha
2.7716e-254	0.849124	0.977	0.832	4.70923e-250	S100a10
0	0.845776	1	0.997	0	Gapdh
0	0.841791	0.814	0.324	0	Ccr5
1.2639e-147	0.824496	0.592	0.295	2.14748e-143	F10
1.70597e-207	0.821783	0.46	0.139	2.89861e-203	Ccl12
0	0.81829	0.829	0.322	0	Lilr4b
9.65724e-222	0.810382	0.79	0.453	1.64086e-217	Ltb4r1
9.59875e-308	0.803533	0.842	0.419	1.63092e-303	Anxa3
3.27441e-207	0.802189	0.937	0.804	5.56356e-203	Pid1
1.34229e-270	0.80164	0.743	0.32	2.28068e-266	Clec4e
0	0.801523	0.743	0.2	0	C3ar1
0	0.794052	0.972	0.768	0	Itgam
1.08967e-291	0.786618	0.729	0.313	1.85146e-287	Slc16a3
0	0.760411	0.616	0.156	0	Clec5a
2.67808e-261	0.755368	0.762	0.326	4.55033e-257	Maf
2.18222e-294	0.749756	0.929	0.658	3.70781e-290	Card19
3.84234e-203	0.742469	0.768	0.435	6.52852e-199	Pdia4
9.59732e-145	0.739252	0.923	0.835	1.63068e-140	Prdx6
5.3019e-221	0.733458	0.959	0.69	9.00846e-217	Fcgr2b
5.00424e-214	0.729973	1	0.918	8.5027e-210	Lgals3
1.81329e-167	0.723807	0.999	0.933	3.08097e-163	Ctsb
8.71809e-305	0.72326	0.937	0.572	1.48129e-300	Slc11a1
1.95426e-254	0.718369	0.998	0.977	3.32048e-250	Prdx1
3.7732e-277	0.710122	0.992	0.731	6.41104e-273	Fcgr3
4.12265e-161	0.707102	0.991	0.974	7.0048e-157	Hspa5
3.13807e-220	0.699537	0.966	0.86	5.33189e-216	Pdia6
3.70307e-252	0.699106	0.892	0.616	6.29188e-248	Rbpj
1.18591e-144	0.697661	0.833	0.568	2.01498e-140	Plaur
0	0.679067	0.284	0.008	0	Pdpn
1.47167e-197	0.674478	0.885	0.679	2.50051e-193	Snx6
6.61464e-144	0.673988	0.748	0.435	1.12389e-139	Trem2
1.73254e-168	0.673048	0.949	0.805	2.94375e-164	Manf
9.94399e-147	0.662649	0.862	0.635	1.68958e-142	Cdkn1a
2.39682e-296	0.661706	0.737	0.296	4.07243e-292	Bst1
5.49214e-295	0.657756	0.524	0.151	9.3317e-291	Lmna
0	0.652561	0.608	0.171	0	Slc2a1
2.50815e-206	0.650705	0.965	0.858	4.26161e-202	Rnh1
4.72862e-35	0.647433	0.763	0.742	8.03439e-31	Cd9
0	0.646315	0.401	0.06	0	Emp1
6.65123e-264	0.645968	0.699	0.305	1.13011e-259	Por
1.64031e-247	0.642917	0.912	0.624	2.78705e-243	Cndp2
4.37201e-266	0.634453	0.99	0.928	7.42848e-262	Sdcbp
1.00461e-211	0.633453	0.993	0.953	1.70694e-207	Hsp90b1
3.24084e-272	0.633169	0.993	0.896	5.50652e-268	Cd68
8.80447e-169	0.63262	0.982	0.883	1.49597e-164	Anxa2
9.99042e-207	0.631554	0.882	0.578	1.69747e-202	Pilra
0	0.626117	0.693	0.173	0	Stab1
2.02846e-252	0.625712	0.975	0.84	3.44656e-248	Nme1
1.04424e-208	0.619451	0.91	0.725	1.77426e-204	Ppp1r14b
4.51531e-155	0.6183	0.984	0.935	7.67196e-151	Esd
5.88908e-268	0.618006	0.588	0.204	1.00061e-263	Smox
2.62007e-254	0.61573	0.84	0.491	4.45177e-250	Lrpap1
0	0.613923	0.583	0.151	0	Nt5dc2
6.66924e-164	0.610772	0.881	0.699	1.13317e-159	Cfp
5.16305e-273	0.606632	0.785	0.358	8.77255e-269	Slc15a3
1.44429e-199	0.604971	0.795	0.476	2.45399e-195	Glrx
7.36248e-236	0.597232	0.959	0.783	1.25096e-231	App
0	0.593765	0.585	0.142	0	Rab20
0	0.592168	0.606	0.193	0	Jdp2
5.40966e-145	0.583286	0.878	0.677	9.19156e-141	Clec4a2
8.1587e-240	0.578772	0.837	0.488	1.38624e-235	Tuba1c
3.54316e-233	0.575637	0.503	0.17	6.02018e-229	Uck2
1.1959e-146	0.575313	0.996	0.921	2.03196e-142	Vim
3.58194e-170	0.573408	0.571	0.265	6.08608e-166	Alas1
3.75934e-226	0.572358	0.852	0.46	6.38749e-222	Itgb5
0	0.570173	0.467	0.083	0	Mmp14
4.0565e-251	0.569663	0.998	0.974	6.8924e-247	Pitpna
2.27644e-100	0.561885	0.846	0.649	3.8679e-96	Bcl2a1b
1.59496e-235	0.56092	0.995	0.968	2.71e-231	Dynll1
2.69858e-249	0.558453	0.998	0.983	4.58516e-245	Cotl1
1.83754e-210	0.555118	0.719	0.329	3.12216e-206	Cd93
7.22775e-267	0.553366	0.35	0.074	1.22807e-262	Il1rn
1.89634e-162	0.553237	0.589	0.273	3.22207e-158	Creld2
3.60635e-157	0.552548	0.913	0.741	6.12756e-153	Snx2
4.02442e-183	0.550077	0.604	0.268	6.83789e-179	Gclm
1.77766e-182	0.548968	0.522	0.208	3.02041e-178	Ero1l
2.09149e-134	0.54674	0.713	0.39	3.55364e-130	F13a1
7.49633e-93	0.541092	0.493	0.269	1.2737e-88	Spint1
6.27392e-208	0.539957	0.935	0.771	1.066e-203	St13
5.90081e-218	0.537514	0.663	0.297	1.00261e-213	Gde1
1.39149e-248	0.535896	0.698	0.295	2.36428e-244	P4ha1
4.06509e-209	0.533356	0.935	0.755	6.90699e-205	Fkbp1a
4.33089e-295	0.533345	0.468	0.117	7.35862e-291	Phlda1
6.8642e-199	0.530326	0.975	0.718	1.1663e-194	Lrp1
2.79956e-127	0.530062	0.678	0.355	4.75673e-123	Tgm2
4.96331e-142	0.529578	0.992	0.958	8.43316e-138	S100a6
1.23055e-32	0.525167	0.401	0.243	2.09082e-28	Slpi
0	0.524696	0.56	0.131	0	2010111I01Rik
0	0.523266	0.564	0.131	0	Slc7a8
2.12062e-243	0.520354	1	0.991	3.60314e-239	Eif4a1
2.87001e-154	0.520307	0.913	0.642	4.87643e-150	Gda
3.84229e-184	0.518396	0.906	0.687	6.52843e-180	Slc3a2
1.88976e-234	0.517939	0.566	0.212	3.2109e-230	Pfkl
3.11806e-169	0.516679	0.511	0.198	5.2979e-165	Tmem37
2.73711e-124	0.511559	0.909	0.693	4.65062e-120	Pla2g7
2.96736e-222	0.509111	0.506	0.17	5.04184e-218	Trem1
5.19378e-203	0.508303	0.994	0.956	8.82475e-199	Akr1a1
4.24004e-166	0.505979	0.612	0.298	7.20425e-162	Fam162a
7.7808e-184	0.505013	0.767	0.423	1.32204e-179	Snx18
5.71757e-163	0.50458	0.815	0.478	9.71472e-159	Adssl1
7.20975e-157	0.501943	0.912	0.726	1.22501e-152	Eif4ebp1
1.51232e-124	0.501766	0.765	0.485	2.56957e-120	Il4ra
3.94472e-200	0.500371	1	1	6.70248e-196	Hsp90ab1
3.25909e-110	0.500135	0.952	0.912	5.53751e-106	Dnaja1
0	0.499118	0.474	0.117	0	Tarm1
6.43291e-295	0.49743	0.575	0.18	1.09302e-290	Fam129b
0	0.494756	0.309	0.026	0	Pde4d
2.01119e-239	0.493567	0.596	0.216	3.41721e-235	Ets2
1.46448e-132	0.492328	0.665	0.374	2.4883e-128	Furin
0	0.491868	1	0.998	0	Cyba
4.6581e-173	0.490097	0.999	0.944	7.91457e-169	Txn1
2.36881e-164	0.487506	0.878	0.625	4.02484e-160	Litaf
7.93651e-186	0.485073	0.643	0.302	1.34849e-181	Ccdc71l
0	0.480445	0.468	0.076	0	Slc39a14
3.32223e-131	0.478433	0.969	0.918	5.6448e-127	Hsp90aa1
1.14602e-189	0.47757	0.952	0.829	1.9472e-185	Atp6v1e1
6.7439e-157	0.476185	0.489	0.201	1.14586e-152	Nceh1
2.74498e-176	0.474567	0.67	0.33	4.664e-172	Txnrd1
2.33065e-154	0.47416	0.988	0.948	3.96001e-150	Pdia3
1.52689e-129	0.470889	0.705	0.398	2.59434e-125	Gm5150
6.90304e-171	0.470141	0.384	0.124	1.1729e-166	Bnip3
9.09912e-180	0.469008	0.689	0.342	1.54603e-175	Tubb6
1.95653e-103	0.468393	0.564	0.314	3.32434e-99	Slc48a1
1.80409e-151	0.465683	0.301	0.086	3.06533e-147	Rgcc
8.37751e-142	0.46558	0.909	0.64	1.42342e-137	Emilin2
1.0266e-171	0.464113	0.97	0.902	1.74429e-167	Bax
7.21031e-206	0.4628	0.42	0.125	1.2251e-201	Abca1
1.89771e-145	0.458562	0.945	0.821	3.2244e-141	Rbms1
2.63297e-149	0.457627	0.686	0.36	4.47369e-145	Cd84
1.02612e-173	0.457073	0.999	0.911	1.74348e-169	Lamp1
1.25383e-103	0.456926	0.871	0.724	2.13038e-99	Hspd1
1.33083e-111	0.454608	1	0.873	2.26122e-107	Lyz2
1.19642e-200	0.45325	0.991	0.962	2.03283e-196	Myl12a
1.24411e-205	0.452896	0.999	0.991	2.11387e-201	Ctsz
2.17084e-148	0.452594	0.899	0.734	3.68848e-144	Dnajb11
4.184e-77	0.452565	0.39	0.173	7.10904e-73	Mrc1
1.48076e-195	0.452345	0.522	0.184	2.51595e-191	Rab3il1
3.66142e-161	0.450565	0.691	0.371	6.22112e-157	Tmem189
1.51785e-68	0.449318	0.999	1	2.57898e-64	Hspa8

## Sheet: 6
p_val	avg_logFC	pct.1	pct.2	p_val_adj	gene
0	3.39382	0.997	0.739	0	S100a8
0	3.15005	0.977	0.711	0	S100a9
0	2.60687	0.93	0.236	0	Lcn2
0	2.1163	0.892	0.121	0	Wfdc21
0	1.8106	0.832	0.217	0	Saa3
0	1.76746	0.944	0.577	0	Chil3
0	1.6614	0.984	0.552	0	Hp
0	1.49221	0.921	0.202	0	Slpi
0	1.46237	0.915	0.448	0	Ly6c2
0	1.39213	0.855	0.183	0	Lrg1
0	1.3557	0.921	0.367	0	F13a1
0	1.33629	0.861	0.199	0	Vcan
0	1.33212	0.742	0.113	0	Prtn3
0	1.27666	0.907	0.416	0	Mgst1
0	1.26754	0.801	0.121	0	Mmp8
0	1.13216	0.969	0.692	0	Anxa1
0	1.11408	0.91	0.418	0	Fn1
0	1.03083	0.73	0.409	0	Ctla2a
0	0.995484	0.878	0.237	0	C3
0	0.950132	0.985	0.828	0	S100a10
0	0.941438	0.989	0.957	0	S100a6
0	0.903132	0.999	0.975	0	S100a11
0	0.888306	0.709	0.231	0	Gng11
1.88268e-174	0.883917	0.703	0.504	3.19886e-170	Cxcl2
0	0.883265	0.996	0.92	0	Vim
0	0.872829	1	0.962	0	Tspo
0	0.861124	0.995	0.879	0	Anxa2
0	0.860432	0.704	0.254	0	Nrgn
0	0.85122	0.994	0.916	0	Lgals3
0	0.845954	0.99	0.753	0	Gsr
0	0.821323	0.594	0.069	0	Dmkn
0	0.797149	0.998	0.814	0	Msrb1
0	0.790695	0.99	0.832	0	Wfdc17
0	0.787945	0.844	0.269	0	F10
0	0.767605	0.998	0.87	0	Lyz2
0	0.75052	0.869	0.426	0	Mcemp1
0	0.739557	1	0.997	0	Gapdh
0	0.729058	0.988	0.815	0	Aprt
0	0.719417	0.834	0.303	0	Clec4e
0	0.711382	0.987	0.794	0	Emb
0	0.702483	0.76	0.302	0	Thbs1
0	0.698263	0.775	0.225	0	Sell
0	0.695163	0.998	0.949	0	Pkm
0	0.684674	0.996	0.997	0	Tmsb10
0	0.679464	0.784	0.248	0	Glipr2
0	0.675476	0.963	0.774	0	P4hb
0	0.656547	0.979	0.874	0	Fam96a
0	0.643501	0.837	0.399	0	Ethe1
0	0.637183	1	0.943	0	Txn1
0	0.635591	0.746	0.295	0	Pgk1
0	0.627779	0.964	0.629	0	Emilin2
0	0.622542	0.936	0.567	0	Hacd4
0	0.622424	0.963	0.651	0	Pgd
0	0.621348	0.991	0.843	0	Tgfbi
0	0.620889	0.96	0.746	0	Smpdl3a
0	0.620634	0.994	0.951	0	Mrpl33
0	0.619986	0.935	0.718	0	Ifitm6
0	0.616385	0.813	0.383	0	Gm5150
0	0.607414	0.996	0.915	0	Dbi
0	0.599656	1	0.995	0	Sec61b
0	0.599222	0.96	0.632	0	Gda
0	0.596099	0.796	0.288	0	Trem3
0	0.589653	0.873	0.439	0	Ltb4r1
0	0.586828	1	0.995	0	Arhgdib
0	0.58672	0.765	0.309	0	Hist1h2bc
0	0.576656	0.672	0.229	0	Igfbp6
0	0.576012	0.997	0.991	0	Rbm3
0	0.575255	0.954	0.58	0	Capg
3.88683e-289	0.575114	0.93	0.824	6.60411e-285	1810058I24Rik
0	0.569866	0.984	0.913	0	Sec11c
0	0.563175	0.996	0.897	0	Aldoa
0	0.563047	0.991	0.936	0	H2afj
0	0.558786	0.992	0.933	0	Esd
0	0.558053	0.884	0.505	0	Slfn1
0	0.548676	0.616	0.188	0	Ppbp
0	0.544951	1	0.929	0	Prdx5
0	0.53558	0.523	0.152	0	Clec1b
0	0.535209	0.999	0.973	0	Alox5ap
0	0.532616	0.659	0.224	0	Ckap4
0	0.524366	0.765	0.367	0	1110008P14Rik
5.96039e-293	0.518657	0.827	0.502	1.01273e-288	Gyg
1.52043e-278	0.518471	0.976	0.793	2.58337e-274	Ahnak
0	0.517058	0.991	0.858	0	Eno1
0	0.514606	0.988	0.921	0	Pycard
0	0.513332	0.825	0.398	0	Pygl
2.91694e-200	0.5094	0.752	0.477	4.95616e-196	Hmgn2
1.01425e-249	0.508142	0.908	0.716	1.72331e-245	Sdf2l1
0	0.507186	0.655	0.211	0	AI839979
0	0.503427	1	0.999	0	Shfm1
0	0.502453	0.989	0.823	0	Lgals1
0	0.500303	0.785	0.342	0	Ccr1
1.63306e-178	0.498325	0.781	0.528	2.77473e-174	Ier3
0	0.494823	0.545	0.147	0	Myl9
4.62216e-286	0.493108	0.99	0.901	7.85351e-282	Tagln2
0	0.491298	0.649	0.246	0	Hopx
0	0.491241	0.736	0.285	0	Bst1
0	0.491095	0.998	0.994	0	Sec61g
0	0.490028	0.609	0.239	0	C1galt1c1
0	0.488787	0.482	0.121	0	Gp1bb
2.45837e-274	0.488289	0.644	0.281	4.17702e-270	Csf3r
3.26325e-244	0.487456	0.981	0.785	5.54459e-240	Ccr2
1.08575e-301	0.484027	0.968	0.785	1.8448e-297	Aldh2
3.43075e-294	0.479461	0.885	0.622	5.82919e-290	Dap
0	0.477458	0.655	0.214	0	Mtus1
0	0.475925	0.474	0.137	0	Serpinb1a
0	0.473483	0.621	0.158	0	Pi16
1.89808e-296	0.472688	0.954	0.809	3.22503e-292	Ostc
0	0.471438	0.997	0.928	0	Gmfg
0	0.470636	0.972	0.837	0	Nme1
0	0.469181	0.998	0.995	0	Ppib
1.08195e-291	0.467216	0.742	0.336	1.83835e-287	Tnfaip2
1.23642e-248	0.464615	0.974	0.856	2.10081e-244	Pdia6
0	0.458975	0.468	0.099	0	Mmp19
0	0.457775	0.996	0.986	0	Ndufa4
3.07022e-267	0.455564	0.827	0.488	5.21662e-263	Grina
4.10884e-241	0.45103	0.994	0.965	6.98132e-237	Calr
0	0.448346	0.532	0.104	0	Tarm1
1.19408e-252	0.447352	0.522	0.196	2.02886e-248	Osm
3.01042e-300	0.446059	0.986	0.862	5.115e-296	Lamtor4
2.47754e-240	0.443357	0.969	0.788	4.20959e-236	Cd44
3.58176e-213	0.441678	0.883	0.633	6.08577e-209	Sirpb1c
3.78823e-211	0.439493	0.929	0.707	6.43658e-207	Ccl9
0	0.438065	0.991	0.931	0	Srp9
1.12726e-132	0.4357	0.596	0.352	1.91532e-128	Tsc22d1
2.08399e-294	0.434879	0.989	0.843	3.5409e-290	Lamp2
2.75926e-282	0.434324	0.826	0.487	4.68826e-278	Atp6v1a
1.77577e-241	0.432786	0.785	0.436	3.01722e-237	Plec
0	0.432716	0.472	0.125	0	Gp9
5.54456e-279	0.431481	0.728	0.318	9.42076e-275	Cd93
0	0.431329	0.736	0.317	0	Sqrdl
4.13961e-140	0.430175	0.972	0.979	7.03361e-136	Uba52
0	0.429755	1	0.994	0	Taldo1
2.74099e-273	0.428744	0.989	0.865	4.65721e-269	Pnp
1.42544e-268	0.428022	0.949	0.806	2.42197e-264	Mpc1
2.17144e-248	0.426311	0.898	0.596	3.68949e-244	Cd302
0	0.42602	0.981	0.809	0	Cstb
0	0.423776	0.986	0.898	0	1110008F13Rik
1.2504e-258	0.422924	0.915	0.727	2.12455e-254	Rpn2
0	0.422699	0.679	0.266	0	Tmem38b
8.08014e-239	0.422526	0.791	0.468	1.3729e-234	Glrx
2.64056e-266	0.422505	0.966	0.86	4.48657e-262	Tmem256
4.2481e-210	0.418529	0.991	0.941	7.21795e-206	Fos
6.48803e-272	0.415773	0.971	0.855	1.10238e-267	Rnh1
3.03964e-217	0.415462	0.999	0.846	5.16466e-213	Cebpb
1.42938e-263	0.415073	0.978	0.907	2.42865e-259	Prelid1
1.65077e-254	0.414836	0.825	0.449	2.80483e-250	Nfil3
8.41432e-233	0.413148	0.76	0.436	1.42968e-228	Esyt1
6.25558e-128	0.412402	0.348	0.147	1.06289e-123	Il1r2
2.39084e-261	0.409334	0.739	0.376	4.06228e-257	Dhrs7
0	0.403805	1	1	0	Ftl1
3.41111e-248	0.403118	0.996	0.958	5.79582e-244	Ifitm2
4.70467e-193	0.402281	0.851	0.662	7.99371e-189	Rnaseh2c
2.69652e-242	0.402182	0.812	0.498	4.58166e-238	Ap3s1
2.47515e-235	0.401306	0.899	0.653	4.20554e-231	Card19
3.99025e-256	0.400073	0.738	0.362	6.77983e-252	Idh1
6.11265e-243	0.399757	0.666	0.326	1.0386e-238	Nme2
2.27373e-235	0.398485	0.783	0.431	3.86329e-231	Cdkn2d
0	0.398337	0.913	0.544	0	Ctsl
1.64913e-222	0.396029	0.916	0.76	2.80204e-218	Ddost
0	0.392853	0.583	0.218	0	Flot2
1.33668e-246	0.392784	0.965	0.828	2.27115e-242	Ncf4
4.8587e-241	0.391786	0.764	0.404	8.25541e-237	Pira2
1.61981e-183	0.389739	0.89	0.73	2.75222e-179	Ssr2
4.28392e-228	0.389739	0.882	0.612	7.27881e-224	Ggh
1.08306e-278	0.389493	0.695	0.314	1.84022e-274	Gng12
0	0.38921	0.42	0.112	0	Itga2b
2.25536e-242	0.388689	0.985	0.921	3.83208e-238	Serp1
1.94215e-201	0.386766	0.81	0.487	3.2999e-197	Nupr1
3.15285e-246	0.384682	0.994	0.917	5.357e-242	Tpd52
4.05164e-246	0.384066	0.986	0.926	6.88414e-242	Tmed2
1.72454e-252	0.383979	0.994	0.957	2.93017e-248	Gpx4
4.2018e-290	0.383388	0.998	0.976	7.13927e-286	Smdt1
4.70249e-163	0.382737	0.923	0.803	7.99e-159	Manf
9.58692e-249	0.381226	0.952	0.661	1.62891e-244	Ms4a6d
4.78414e-303	0.380925	0.584	0.215	8.12873e-299	Gstm1
2.1652e-223	0.38042	0.886	0.591	3.67889e-219	Ccdc109b
1.35115e-195	0.376684	0.961	0.865	2.29575e-191	Krtcap2
8.64619e-247	0.37637	0.727	0.358	1.46907e-242	G6pdx
1.49128e-258	0.373851	0.975	0.84	2.53383e-254	Pgam1
1.68047e-216	0.370629	0.969	0.789	2.85529e-212	Vsir
2.36048e-175	0.36999	0.898	0.703	4.01069e-171	Fkbp2
0	0.367383	1	1	0	Myl6
7.71385e-217	0.367142	0.747	0.408	1.31066e-212	Capn2
3.43616e-177	0.366314	0.969	0.877	5.83838e-173	Plac8
1.12804e-271	0.366168	0.998	0.984	1.91665e-267	Psma7
0	0.363981	0.412	0.059	0	Sgms2
6.56819e-244	0.361673	0.984	0.914	1.116e-239	Psmb3
9.71793e-207	0.360516	0.941	0.712	1.65117e-202	AB124611
1.65895e-258	0.358883	0.565	0.226	2.81873e-254	Mgst3
0	0.358381	0.49	0.132	0	Plcb1
8.94573e-187	0.358318	0.856	0.616	1.51997e-182	Ppp2cb
2.6508e-97	0.357912	0.823	0.737	4.50397e-93	Cd9
6.15163e-233	0.357768	0.734	0.352	1.04522e-228	Xdh
2.54872e-203	0.356688	0.89	0.703	4.33053e-199	Ndufb2
7.0321e-173	0.356631	0.88	0.652	1.19482e-168	Sorl1
1.24195e-284	0.355246	0.327	0.078	2.1102e-280	Rgcc
6.56881e-176	0.354579	0.9	0.747	1.11611e-171	AI662270
4.5878e-204	0.354248	0.968	0.894	7.79513e-200	Tmem258
3.59558e-141	0.353322	0.901	0.688	6.10925e-137	Pla2g7
1.08134e-252	0.351847	0.997	0.972	1.8373e-248	Ssr4

## Sheet: 7
p_val	avg_logFC	pct.1	pct.2	p_val_adj	gene
0	1.87699	0.996	0.575	0	Chil3
0	1.17796	0.999	0.875	0	Plac8
0	1.10254	0.778	0.407	0	Ctla2a
0	1.02206	0.674	0.23	0	Saa3
0	0.908215	0.707	0.233	0	Gng11
0	0.884399	0.694	0.256	0	Nrgn
0	0.862631	0.999	0.814	0	Msrb1
0	0.81881	0.999	0.832	0	Wfdc17
0	0.79248	0.854	0.388	0	Tppp3
0	0.763349	0.968	0.554	0	Hp
0	0.763294	0.999	0.846	0	Cebpb
0	0.726586	0.872	0.42	0	Mgst1
0	0.710473	0.998	0.753	0	Gsr
5.28509e-289	0.707913	0.966	0.806	8.97989e-285	Klf2
0	0.693964	0.832	0.384	0	Gm9733
0	0.666655	1	0.956	0	S100a6
0	0.665521	1	0.929	0	Prdx5
0	0.657979	1	0.87	0	Lyz2
0	0.647149	0.99	0.744	0	Smpdl3a
0	0.644408	1	0.843	0	Tgfbi
0	0.633851	1	0.919	0	Vim
0	0.630648	1	0.973	0	Alox5ap
5.49004e-289	0.626092	0.939	0.824	9.32813e-285	1810058I24Rik
0	0.608791	0.932	0.631	0	Sirpb1c
0	0.606075	0.96	0.685	0	Pla2g7
0	0.602135	0.605	0.202	0	Lrg1
9.35799e-306	0.602012	0.999	0.978	1.59002e-301	Sat1
0	0.601829	0.993	0.775	0	Clec4a3
0	0.593781	0.582	0.192	0	Ppbp
0	0.593075	0.997	0.954	0	Samhd1
0	0.584021	1	0.997	0	Tmsb10
0	0.575852	1	0.966	0	Ifitm3
0	0.569336	0.94	0.695	0	Anxa1
8.53967e-288	0.564267	0.663	0.274	1.45098e-283	Gbp2
1.70632e-291	0.560027	0.961	0.717	2.8992e-287	Ifitm6
0	0.554196	1	0.916	0	Lgals3
0	0.552728	1	0.9	0	S100a4
1.39919e-296	0.550859	0.483	0.156	2.37736e-292	Clec1b
1.46393e-270	0.549868	0.994	0.941	2.48736e-266	Fos
0	0.546621	1	0.958	0	Ifitm2
5.61673e-286	0.54439	0.999	0.937	9.54339e-282	Crip1
0	0.543434	0.758	0.277	0	F10
4.57999e-285	0.538982	0.837	0.503	7.78186e-281	Gyg
0	0.53056	0.956	0.715	0	BC028528
3.129e-273	0.525736	0.993	0.914	5.31648e-269	Dusp1
0	0.524586	0.622	0.234	0	Igfbp6
0	0.514142	0.67	0.253	0	C3
2.66411e-238	0.503453	0.737	0.394	4.52659e-234	Gstp1
1.78926e-281	0.499854	0.78	0.386	3.04014e-277	Gm5150
1.97343e-237	0.493025	0.988	0.883	3.35306e-233	Gngt2
3.32123e-294	0.488023	0.996	0.879	5.6431e-290	Anxa2
1.06393e-305	0.483848	0.437	0.125	1.80772e-301	Gp1bb
2.98962e-241	0.480437	0.979	0.892	5.07966e-237	Prr13
2.06452e-295	0.477583	0.479	0.153	3.50782e-291	Myl9
0	0.476584	0.997	0.917	0	Tpd52
1.01652e-257	0.476101	0.89	0.571	1.72717e-253	Hacd4
3.98272e-254	0.474076	0.824	0.456	6.76704e-250	Ly6c2
2.14626e-277	0.472042	0.639	0.279	3.64671e-273	Hpse
8.52634e-270	0.47142	0.976	0.712	1.44871e-265	Lrp1
6.38384e-292	0.470019	0.998	0.915	1.08468e-287	Dbi
8.39433e-256	0.469237	0.824	0.451	1.42628e-251	Klra2
0	0.467908	0.465	0.126	0	Gp9
4.38001e-263	0.463516	0.947	0.631	7.44207e-259	Emilin2
8.07501e-254	0.461993	0.935	0.713	1.37203e-249	AB124611
2.28718e-223	0.459851	0.909	0.69	3.88616e-219	Camk2d
3.23405e-304	0.459211	0.647	0.256	5.49498e-300	Pdlim1
1.80976e-253	0.458505	0.965	0.786	3.07496e-249	Aldh2
1.12078e-234	0.457363	0.992	0.828	1.90432e-230	S100a10
1.63709e-106	0.456666	0.569	0.354	2.78157e-102	Tsc22d1
0	0.451266	1	0.996	0	Gpx1
7.48537e-231	0.44966	0.978	0.837	1.27184e-226	Ms4a4c
3.31325e-219	0.44931	0.838	0.512	5.62955e-215	Rasgrp2
1.48436e-206	0.448626	0.823	0.51	2.52208e-202	Slfn1
3.00499e-285	0.447602	0.995	0.876	5.10577e-281	Ncf2
0	0.445436	1	0.994	0	Taldo1
0	0.44434	1	1	0	Actg1
1.43785e-218	0.437351	0.97	0.788	2.44306e-214	Cd44
1.32752e-179	0.434635	0.547	0.254	2.25559e-175	Hopx
0	0.432856	1	0.994	0	Tyrobp
5.6374e-254	0.429858	0.681	0.308	9.5785e-250	Thbs1
8.59063e-225	0.42815	0.985	0.865	1.45963e-220	Pnp
3.41983e-260	0.427789	0.932	0.628	5.81063e-256	Itgal
3.53626e-235	0.425198	0.98	0.816	6.00847e-231	Aprt
0	0.423019	1	1	0	H3f3a
1.92681e-284	0.422652	0.589	0.226	3.27384e-280	Ms4a8a
2.78941e-233	0.421476	0.982	0.826	4.73948e-229	Adgre5
9.41662e-207	0.42018	0.87	0.599	1.59998e-202	Cd302
1.66885e-160	0.419609	0.991	0.978	2.83555e-156	Uba52
1.68177e-202	0.417278	0.836	0.554	2.8575e-198	Rras
1.78576e-204	0.415476	0.856	0.569	3.03418e-200	Gpr141
7.34476e-128	0.415102	0.956	0.866	1.24795e-123	Ifi27l2a
6.17428e-218	0.414102	0.997	0.892	1.04907e-213	Ms4a6b
4.71545e-234	0.409996	0.992	0.889	8.01202e-230	Klf13
3.54935e-180	0.409219	0.566	0.27	6.0307e-176	Fam26f
3.116e-292	0.406122	0.999	0.984	5.2944e-288	Slc25a5
2.90311e-179	0.405537	0.853	0.608	4.93268e-175	Zbp1
2.67804e-278	0.405059	1	0.955	4.55027e-274	Npc2
1.50304e-190	0.403907	0.862	0.56	2.55382e-186	Plaur
3.32153e-193	0.4035	0.937	0.675	5.64362e-189	Ifi204
5.06568e-89	0.402266	0.693	0.513	8.6071e-85	Hist1h1c
1.64156e-192	0.399832	0.931	0.787	2.78917e-188	Bnip3l
4.56154e-197	0.399703	0.845	0.597	7.75051e-193	Cib1
1.37999e-203	0.399142	0.795	0.445	2.34475e-199	Ltb4r1
2.13577e-278	0.396571	0.668	0.276	3.62888e-274	Hbb-bs
9.07215e-233	0.395316	0.473	0.168	1.54145e-228	Serpinb10
2.74332e-214	0.394379	0.655	0.299	4.66117e-210	Trem3
0	0.39301	1	0.999	0	Shfm1
5.04564e-199	0.391808	0.974	0.853	8.57304e-195	Zyx
3.74332e-191	0.388253	0.776	0.454	6.36028e-187	Nfil3
1.284e-166	0.387814	0.785	0.489	2.18165e-162	Nupr1
8.45033e-176	0.386577	0.993	0.942	1.4358e-171	Zfp36
9.85118e-239	0.385453	0.381	0.116	1.67381e-234	Itga2b
2.18441e-189	0.383793	0.69	0.366	3.71153e-185	Idh1
1.4404e-238	0.382589	0.999	0.962	2.44739e-234	Tspo
6.79124e-166	0.375013	0.891	0.659	1.1539e-161	Itgb7
3.76529e-173	0.373658	0.941	0.782	6.39761e-169	Igsf6
8.95196e-235	0.373381	0.487	0.178	1.52103e-230	Hba-a1
1.17736e-207	0.371977	0.999	0.918	2.00045e-203	Lst1
1.04122e-168	0.371652	0.977	0.793	1.76913e-164	Ahnak
3.35815e-69	0.370547	0.792	0.739	5.70584e-65	Cd9
2.06359e-228	0.369994	1	0.969	3.50625e-224	Rap1b
6.26524e-162	0.368911	0.984	0.904	1.06453e-157	Ier2
7.13181e-185	0.368512	0.603	0.29	1.21177e-180	Gbp3
3.94465e-194	0.367632	0.964	0.766	6.70235e-190	Clec4a1
6.28085e-203	0.366439	0.986	0.871	1.06718e-198	Flna
3.61828e-170	0.36317	0.699	0.39	6.14781e-166	Mnda
7.31384e-196	0.362217	0.986	0.939	1.24269e-191	Tgfb1
6.48329e-216	0.361383	0.996	0.985	1.10158e-211	Rap1a
3.0919e-161	0.36075	0.947	0.773	5.25345e-157	Nr4a1
5.21467e-208	0.360186	1	0.958	8.86024e-204	Fxyd5
2.43575e-182	0.360174	0.944	0.825	4.13858e-178	Mapkapk2
1.10661e-160	0.359896	0.839	0.616	1.88024e-156	Ggh
1.23748e-188	0.359702	0.991	0.957	2.1026e-184	Gpx4
7.77756e-163	0.359083	0.998	0.91	1.32149e-158	Emp3
4.03124e-226	0.358809	1	0.98	6.84949e-222	Ly6e
2.45202e-167	0.357686	0.955	0.805	4.16622e-163	Cmtm7
2.96312e-137	0.356414	0.594	0.322	5.03464e-133	Hist1h2bc
4.13393e-195	0.356305	1	0.95	7.02395e-191	Ms4a6c
1.20528e-202	0.356	0.979	0.899	2.0479e-198	1110008F13Rik
9.71765e-192	0.353641	0.995	0.928	1.65113e-187	Ptpn1
1.81562e-184	0.353609	0.892	0.618	3.08492e-180	Tnfrsf1b
6.19863e-203	0.353197	0.673	0.315	1.05321e-198	Ceacam1
8.08346e-192	0.351791	0.703	0.355	1.37346e-187	Xdh
2.43036e-180	0.350069	0.985	0.872	4.12943e-176	Cd300a
1.44081e-280	0.348875	1	0.995	2.44808e-276	Arhgdib
4.46414e-118	0.342971	0.972	0.91	7.58502e-114	Cdk2ap2
2.54595e-151	0.341732	0.995	0.903	4.32582e-147	Cybb
2.88539e-162	0.341718	0.72	0.412	4.90257e-158	Plod3
1.18157e-169	0.341143	0.966	0.75	2.00761e-165	Metrnl
1.32535e-187	0.340533	0.619	0.294	2.25191e-183	Bst1
2.48971e-278	0.334129	1	0.998	4.23026e-274	Coro1a
1.37585e-132	0.333624	0.898	0.637	2.33771e-128	Gda
4.34545e-192	0.333426	0.554	0.229	7.38336e-188	Slpi
3.44715e-87	0.330271	0.813	0.688	5.85705e-83	Egr1
9.06256e-114	0.329228	0.97	0.787	1.53982e-109	Ccr2
5.07973e-159	0.328114	0.641	0.337	8.63098e-155	Camkk2
1.68342e-102	0.327282	0.646	0.415	2.8603e-98	Ifi47
4.62413e-158	0.327081	0.989	0.888	7.85686e-154	Cytip
1.29487e-200	0.324625	0.565	0.237	2.20011e-196	Nxpe4
4.33983e-209	0.322238	0.996	0.975	7.37381e-205	Rac1
2.05129e-225	0.321509	0.999	0.988	3.48535e-221	Arf5
6.67375e-171	0.32107	0.974	0.905	1.13394e-166	Cmpk1
8.31908e-154	0.320701	0.774	0.473	1.4135e-149	Adssl1
6.90169e-133	0.319921	0.608	0.32	1.17267e-128	Clec4e
4.66196e-162	0.317703	0.636	0.323	7.92113e-158	Atp1a3
4.53501e-171	0.317579	1	0.978	7.70543e-167	Psap
3.85331e-144	0.317439	0.891	0.677	6.54716e-140	Il17ra
1.69179e-176	0.317389	0.578	0.274	2.87452e-172	Tmem38b
4.03142e-181	0.316928	0.994	0.951	6.84979e-177	Mrpl33
6.70359e-158	0.316323	0.975	0.909	1.13901e-153	Prdx2
2.8668e-174	0.315902	0.995	0.957	4.87098e-170	Tkt
2.19329e-102	0.315597	0.888	0.765	3.72662e-98	Stat1
5.44193e-113	0.314974	0.817	0.621	9.24639e-109	Add3
3.69208e-142	0.313871	0.602	0.332	6.27321e-138	Nme2
1.02679e-154	0.313203	0.426	0.179	1.74461e-150	Ctla2b
8.30705e-130	0.31061	0.91	0.759	1.41145e-125	Ypel3
1.25166e-149	0.308488	0.971	0.868	2.12669e-145	Bin2
7.16695e-128	0.308437	0.725	0.466	1.21774e-123	Scarb1
3.87133e-141	0.308206	0.928	0.781	6.57777e-137	Nadk
1.15416e-196	0.308159	0.306	0.09	1.96103e-192	Alox12
3.17781e-146	0.307512	0.974	0.844	5.39942e-142	Lamp2
3.48189e-120	0.307459	0.89	0.768	5.91608e-116	Fam174a
1.3399e-118	0.305305	0.637	0.386	2.27663e-114	Grcc10
9.38168e-110	0.304232	0.978	0.902	1.59404e-105	Tagln2
1.95441e-163	0.303589	0.595	0.299	3.32075e-159	Tnfrsf21
1.24988e-185	0.301704	0.677	0.309	2.12366e-181	Adgre4
2.39975e-117	0.301675	0.822	0.632	4.07742e-113	Acer3
1.77916e-132	0.300798	0.832	0.586	3.02297e-128	Rara
1.12156e-220	0.300288	1	1	1.90564e-216	Myl6
6.06235e-127	0.298656	0.769	0.507	1.03005e-122	Dok3
3.51579e-116	0.29657	0.644	0.397	5.97368e-112	Mettl9
2.70038e-171	0.295508	0.999	0.984	4.58821e-167	Msn
4.98751e-121	0.295396	0.583	0.321	8.47427e-117	Myof
8.90439e-143	0.295365	0.987	0.929	1.51294e-138	Gmfg
2.92395e-146	0.294787	0.485	0.224	4.96809e-142	AI839979
1.48455e-109	0.293521	0.763	0.558	2.52239e-105	Casp1
1.47102e-137	0.293407	0.987	0.823	2.49941e-133	Mpeg1
2.80551e-214	0.290091	0.363	0.113	4.76684e-210	Clu
1.2066e-106	0.289777	0.81	0.627	2.05013e-102	Dap
2.81466e-121	0.289392	0.708	0.437	4.78239e-117	Cdkn2d

## Sheet: 8
p_val	avg_logFC	pct.1	pct.2	p_val_adj	gene
0	1.43723	0.95	0.457	0	Ly6c2
0	1.40837	0.967	0.425	0	Fn1
0	1.38639	0.648	0.239	0	Saa3
0	1.2759	0.934	0.378	0	F13a1
0	1.20746	0.99	0.561	0	Hp
0	1.04396	0.825	0.215	0	Vcan
0	0.975849	0.812	0.222	0	Slpi
0	0.973379	0.92	0.426	0	Mgst1
0	0.966904	1	0.872	0	Lyz2
0	0.938608	0.999	0.921	0	Vim
0	0.934659	0.999	0.831	0	S100a10
0	0.926175	0.999	0.796	0	Ahnak
0	0.855581	0.867	0.251	0	C3
0	0.854774	0.968	0.698	0	Anxa1
0	0.797439	0.676	0.142	0	Mmp8
0	0.780111	1	0.957	0	S100a6
0	0.769766	1	0.917	0	Lgals3
4.9481e-306	0.754747	0.689	0.263	8.40732e-302	Lcn2
0	0.737936	1	0.881	0	Anxa2
0	0.725157	0.995	0.789	0	Ccr2
0	0.722473	0.989	0.798	0	Emb
0	0.686905	0.999	0.963	0	Tspo
0	0.686061	0.642	0.132	0	Prtn3
4.92795e-285	0.676282	0.999	0.938	8.37309e-281	Crip1
2.92406e-83	0.672522	0.601	0.423	4.96827e-79	Ctla2a
0	0.671298	0.704	0.24	0	Sell
4.11651e-274	0.642277	0.988	0.758	6.99436e-270	Gsr
1.34448e-228	0.63584	0.58	0.211	2.28441e-224	Lrg1
0	0.626241	0.815	0.283	0	F10
0	0.615519	0.999	0.916	0	Dbi
9.59664e-266	0.614392	0.985	0.749	1.63056e-261	Smpdl3a
4.51462e-284	0.613054	0.978	0.709	7.67079e-280	Ccl9
5.8597e-247	0.602362	0.999	0.818	9.95621e-243	Msrb1
9.52646e-237	0.602302	0.951	0.722	1.61864e-232	Ifitm6
1.85341e-155	0.584991	0.564	0.249	3.14914e-151	Gng11
8.58256e-230	0.582213	0.996	0.846	1.45826e-225	Tgfbi
0	0.580598	0.671	0.22	0	AI839979
2.61532e-290	0.578138	0.975	0.636	4.44369e-286	Emilin2
2.22818e-273	0.576784	0.949	0.588	3.7859e-269	Capg
2.97641e-276	0.572701	1	0.997	5.05722e-272	Tmsb10
7.33798e-213	0.563879	0.622	0.256	1.2468e-208	Hopx
2.12136e-267	0.562747	0.929	0.575	3.6044e-263	Hacd4
1.82582e-229	0.562438	0.495	0.157	3.10225e-225	Wfdc21
8.77958e-120	0.546633	0.545	0.272	1.49174e-115	Nrgn
2.03342e-252	0.545163	1	0.902	3.45498e-248	S100a4
3.44183e-221	0.545134	0.998	0.835	5.84802e-217	Wfdc17
4.10981e-234	0.544835	0.992	0.826	6.98297e-230	Lgals1
1.61821e-191	0.5418	0.986	0.903	2.7495e-187	Tagln2
2.46804e-221	0.534493	0.985	0.84	4.19345e-217	Ms4a4c
1.13371e-263	0.533591	0.817	0.409	1.92628e-259	Ethe1
1.03732e-277	0.531918	0.997	0.952	1.76251e-273	Mrpl33
1.23278e-115	0.520601	0.689	0.404	2.09461e-111	Tppp3
1.49219e-179	0.517963	0.982	0.943	2.53538e-175	Fos
4.06781e-228	0.515907	0.988	0.819	6.91162e-224	Aprt
3.054e-223	0.51418	0.999	0.975	5.18905e-219	S100a11
2.70137e-296	0.508574	0.703	0.263	4.5899e-292	Glipr2
4.71043e-258	0.507159	1	0.997	8.0035e-254	Gapdh
6.06837e-191	0.506687	0.8	0.443	1.03108e-186	Plec
0	0.504626	0.999	0.995	0	Sec61b
0	0.504224	1	0.973	0	Alox5ap
2.23891e-198	0.500645	0.984	0.861	3.80413e-194	Atp2b1
3.19623e-251	0.497319	0.995	0.951	5.43071e-247	Pkm
1.92704e-241	0.493721	0.785	0.368	3.27424e-237	Idh1
3.80089e-219	0.493703	0.739	0.319	6.4581e-215	Clec4e
3.52358e-219	0.492358	0.999	0.931	5.98691e-215	Prdx5
2.16392e-245	0.487171	0.995	0.937	3.67671e-241	H2afj
1.91094e-247	0.483555	0.675	0.262	3.24688e-243	Pdlim1
4.0773e-230	0.483433	0.985	0.876	6.92773e-226	Fam96a
1.53331e-190	0.48206	0.955	0.639	2.60524e-186	Gda
0	0.476088	1	0.995	0	Arhgdib
2.49891e-209	0.475057	0.825	0.438	4.24589e-205	Mcemp1
1.84091e-207	0.468617	0.998	0.991	3.12788e-203	Rbm3
2.12816e-143	0.457435	0.726	0.397	3.61595e-139	Gm9733
1.48776e-219	0.457216	1	0.958	2.52785e-215	Ifitm2
1.43945e-177	0.455727	0.673	0.316	2.44578e-173	Thbs1
7.88511e-160	0.447117	0.881	0.75	1.33976e-155	S100a8
1.36911e-131	0.444406	0.624	0.326	2.32626e-127	Hist1h2bc
5.98376e-162	0.443069	0.933	0.78	1.0167e-157	P4hb
1.70705e-159	0.442624	0.843	0.515	2.90045e-155	Slfn1
2.71263e-185	0.442323	0.961	0.789	4.60903e-181	Aldh2
5.30241e-144	0.442048	0.864	0.622	9.00933e-140	Add3
1.68007e-263	0.439889	0.642	0.23	2.85461e-259	Ms4a8a
2.23848e-194	0.435885	0.989	0.922	3.8034e-190	Pycard
3.82158e-181	0.435602	0.985	0.868	6.49325e-177	Pnp
3.39105e-271	0.428083	0.391	0.091	5.76174e-267	Dmkn
1.72285e-166	0.425806	0.704	0.346	2.92729e-162	Tnfaip2
1.13201e-131	0.425339	0.707	0.397	1.9234e-127	Gm5150
4.61192e-250	0.422885	0.499	0.155	7.83611e-246	Stxbp6
2.84271e-162	0.422101	0.991	0.878	4.83004e-158	Plac8
7.23169e-199	0.420697	0.999	0.951	1.22874e-194	Ms4a6c
3.07799e-305	0.419189	1	0.999	5.22982e-301	Shfm1
1.60623e-211	0.415197	0.994	0.934	2.72914e-207	Esd
2.51137e-162	0.414179	0.891	0.603	4.26708e-158	Cd302
1.00918e-172	0.413514	0.698	0.34	1.71469e-168	Camkk2
2.163e-158	0.413466	0.689	0.329	3.67515e-154	Cd93
9.27773e-162	0.413248	0.804	0.452	1.57638e-157	Ltb4r1
3.02349e-155	0.412248	0.628	0.31	5.13722e-151	Pgk1
2.23513e-170	0.406529	0.91	0.66	3.79771e-166	Pgd
8.49102e-281	0.406261	0.556	0.171	1.44271e-276	Pi16
2.14471e-149	0.401666	0.974	0.791	3.64407e-145	Cd44
4.5607e-190	0.401588	0.989	0.93	7.74908e-186	Gmfg
5.36173e-101	0.400129	0.91	0.827	9.11011e-97	1810058I24Rik
5.92201e-235	0.399192	0.603	0.222	1.00621e-230	Gstm1
3.4349e-176	0.398406	0.648	0.301	5.83625e-172	Arhgap26
1.41265e-99	0.397214	0.638	0.381	2.40023e-95	Iqgap2
7.5305e-192	0.396505	0.589	0.233	1.27951e-187	Gas7
4.95878e-180	0.396051	0.917	0.596	8.42547e-176	Ccdc109b
8.02763e-165	0.393475	0.97	0.915	1.36397e-160	Sec11c
4.04334e-109	0.389642	0.851	0.64	6.87004e-105	Sirpb1c
4.1928e-196	0.389447	0.999	0.994	7.12399e-192	Sec61g
4.45911e-149	0.388304	0.788	0.463	7.57648e-145	Mpp1
1.00578e-144	0.388257	1	0.966	1.70892e-140	Ifitm3
3.3895e-143	0.387241	0.982	0.862	5.7591e-139	Eno1
8.04651e-166	0.387176	0.998	0.944	1.36718e-161	Txn1
1.20794e-147	0.385848	0.991	0.813	2.05241e-143	Ccl6
1.51613e-154	0.385439	0.956	0.84	2.57605e-150	Nme1
1.99995e-134	0.382851	0.915	0.67	3.39811e-130	Ms4a6d
7.47742e-191	0.382317	1	0.995	1.27049e-186	Ppib
5.74382e-144	0.381604	0.99	0.894	9.75932e-140	Ms4a6b
2.28104e-157	0.381271	0.978	0.865	3.87571e-153	Lamtor4
1.55105e-173	0.376642	0.99	0.899	2.63539e-169	Aldoa
1.29915e-167	0.376147	1	0.956	2.20739e-163	Npc2
1.55003e-154	0.373777	0.769	0.443	2.63365e-150	Esyt1
1.32125e-155	0.37205	0.758	0.412	2.24494e-151	Pira2
9.44382e-157	0.370756	0.762	0.415	1.6046e-152	Plod3
2.91196e-237	0.367824	0.468	0.141	4.94772e-233	Plcb1
3.36088e-177	0.366986	0.581	0.248	5.71047e-173	C1galt1c1
2.0793e-174	0.366537	0.544	0.22	3.53294e-170	Nhsl2
1.78517e-164	0.36562	0.996	0.919	3.03319e-160	Tpd52
2.47388e-181	0.364612	0.579	0.238	4.20337e-177	Ckap4
8.08302e-168	0.364372	0.742	0.36	1.37339e-163	Xdh
1.29562e-125	0.362964	0.866	0.566	2.20139e-121	Plaur
9.93032e-196	0.362304	0.577	0.227	1.68726e-191	Mtus1
1.23254e-140	0.358503	0.742	0.416	2.0942e-136	Capn2
5.95025e-151	0.358247	0.996	0.878	1.01101e-146	Ncf2
1.61863e-122	0.358005	0.921	0.814	2.75021e-118	Ostc
3.41683e-95	0.357577	0.867	0.708	5.80553e-91	Pyhin1
5.06069e-67	0.356761	0.433	0.239	8.59861e-63	Cfh
1.71862e-162	0.356177	0.984	0.9	2.92011e-158	1110008F13Rik
3.73278e-122	0.356123	0.943	0.68	6.34236e-118	Ifi204
3.70787e-117	0.354595	0.987	0.905	6.30005e-113	Cybb
1.44254e-184	0.352747	0.999	0.984	2.45101e-180	Psma7
2.78375e-52	0.351765	0.968	0.979	4.72986e-48	Uba52
8.07718e-142	0.349071	0.991	0.891	1.37239e-137	Klf13
8.15595e-177	0.348872	0.565	0.233	1.38578e-172	Mgst3
3.16988e-130	0.347215	0.865	0.618	5.38593e-126	Ggh
7.02446e-122	0.347141	1	0.849	1.19353e-117	Cebpb
3.64027e-202	0.344461	0.388	0.111	6.18519e-198	Mmp19
8.95356e-135	0.344135	0.647	0.335	1.5213e-130	Nme2
1.42582e-161	0.343747	0.999	0.91	2.42262e-157	Lamp1
5.15403e-116	0.342327	0.886	0.663	8.75722e-112	Itgb7
8.82612e-169	0.34192	0.655	0.304	1.49965e-164	Rab31
2.1415e-145	0.341111	0.518	0.228	3.63862e-141	Fam102b
4.13452e-61	0.340704	0.701	0.502	7.02496e-57	Gm26532
6.54168e-119	0.338849	0.954	0.868	1.1115e-114	Krtcap2
1.36487e-144	0.338652	0.996	0.958	2.31906e-140	Gpx4
5.56855e-162	0.337954	0.997	0.986	9.46153e-158	Ndufa4
3.04462e-163	0.337899	0.651	0.302	5.17311e-159	Tnfrsf21
1.98731e-138	0.336531	0.99	0.873	3.37664e-134	Flna
1.293e-134	0.336493	0.987	0.846	2.19693e-130	Lamp2
5.63653e-127	0.336367	0.969	0.909	9.57703e-123	Prelid1
5.02527e-168	0.335189	0.999	0.984	8.53843e-164	Erp29
1.76421e-130	0.334528	0.964	0.793	2.99756e-126	Vsir
3.288e-176	0.334182	1	0.994	5.58665e-172	Taldo1
1.40059e-123	0.333318	0.929	0.81	2.37975e-119	Mpc1
3.35543e-111	0.333157	0.838	0.591	5.70121e-107	Rara
4.9471e-138	0.33062	0.959	0.838	8.40561e-134	S100a13
2.37437e-155	0.330327	0.681	0.328	4.0343e-151	Sqrdl
1.02081e-97	0.329976	0.371	0.158	1.73445e-93	Lmna
2.19301e-107	0.329926	0.892	0.732	3.72614e-103	Rpn2
4.68929e-285	0.32935	0.343	0.07	7.96758e-281	Sgms2
3.61116e-122	0.328827	0.957	0.863	6.13572e-118	Tmem256
1.25669e-141	0.328357	0.707	0.365	2.13524e-137	Adam15
4.75729e-122	0.328147	0.957	0.831	8.0831e-118	Ncf4
1.53217e-94	0.326462	0.875	0.734	2.60331e-90	Ssr2
5.17558e-109	0.325827	0.884	0.765	8.79383e-105	Ddost
2.9605e-105	0.325664	0.785	0.495	5.03019e-101	Nupr1
5.77997e-118	0.324069	0.966	0.896	9.82075e-114	Tmem258
3.59322e-136	0.323273	0.663	0.328	6.10524e-132	Atp1a3
2.72683e-116	0.322449	0.968	0.717	4.63316e-112	Lrp1
5.90819e-105	0.322037	0.453	0.206	1.00386e-100	Osm
4.12446e-100	0.321455	0.568	0.308	7.00787e-96	Vps13c
1.38004e-137	0.321046	1	0.958	2.34483e-133	Fxyd5
4.02938e-93	0.320202	0.926	0.831	6.84632e-89	Rassf4
1.13355e-158	0.318679	0.62	0.278	1.92602e-154	Tmem38b
2.65929e-121	0.318432	0.61	0.301	4.51841e-117	Bst1
4.25287e-124	0.318019	0.701	0.376	7.22606e-120	Dusp3
1.25185e-121	0.31606	0.979	0.91	2.12701e-117	Prdx2
4.92877e-134	0.315626	0.999	0.998	8.37448e-130	H2afz
1.25044e-138	0.312437	0.678	0.354	2.12462e-134	Sidt2
2.41648e-127	0.312134	0.614	0.316	4.10584e-123	Dusp22
5.50952e-107	0.312115	0.712	0.413	9.36123e-103	Pygl
7.62529e-99	0.311281	0.827	0.63	1.29561e-94	Dap
5.9597e-111	0.311171	0.968	0.858	1.01261e-106	Rnh1
4.2295e-115	0.311039	0.779	0.46	7.18634e-111	Nfil3
6.37352e-122	0.310022	0.998	0.911	1.08293e-117	Emp3
1.14261e-107	0.309758	0.765	0.497	1.94141e-103	Atp6v1a
2.33168e-205	0.30904	0.438	0.136	3.96176e-201	Cd300lg
6.07465e-226	0.307827	1	1	1.03214e-221	Cox4i1
6.71794e-124	0.306552	0.992	0.93	1.14144e-119	Anxa5

## Sheet: 9
p_val	avg_logFC	pct.1	pct.2	p_val_adj	gene
1.09022e-23	0.731326	0.479	0.299	1.85239e-19	Hbb-bs
2.32018e-75	0.725857	0.922	0.445	3.94221e-71	Fn1
3.77267e-52	0.605504	1	0.851	6.41015e-48	Tgfbi
3.23476e-49	0.587827	0.994	0.803	5.49617e-45	Ahnak
5.60625e-31	0.560465	0.976	0.919	9.52559e-27	Dusp1
2.83764e-62	0.555676	1	0.979	4.82144e-58	Psap
6.86563e-25	0.544304	0.557	0.33	1.16654e-20	Thbs1
5.1176e-56	0.508494	0.831	0.399	8.69531e-52	F13a1
1.83836e-37	0.467183	0.997	0.882	3.12355e-33	Plac8
2.82833e-17	0.453341	1	1	4.80561e-13	mt-Co1
2.30903e-37	0.444253	0.961	0.648	3.92328e-33	Emilin2
1.26932e-23	0.437477	0.97	0.811	2.15671e-19	BC005537
1.04209e-34	0.433584	1	0.796	1.77061e-30	Ccr2
6.60883e-39	0.428604	1	0.924	1.12291e-34	Vim
1.02078e-33	0.428387	0.994	0.798	1.73441e-29	Cd44
4.47895e-35	0.426341	0.973	0.65	7.61018e-31	Gda
8.74102e-34	0.409963	0.994	0.766	1.48519e-29	Gsr
2.59073e-30	0.408693	0.997	0.957	4.4019e-26	Samhd1
1.78873e-12	0.404677	0.395	0.242	3.03922e-08	Vcan
1.93056e-51	0.395876	0.901	0.475	3.28022e-47	Ly6c2
1.0694e-47	0.393969	1	1	1.81702e-43	Actg1
2.72581e-22	0.391237	0.958	0.825	4.63142e-18	Rbms1
8.15989e-19	0.386359	0.988	0.924	1.38645e-14	Dazap2
4.36281e-28	0.382267	1	0.877	7.41284e-24	Lyz2
4.33212e-23	0.370883	0.988	0.726	7.36071e-19	Lrp1
1.24512e-25	0.354989	1	1	2.11558e-21	Actb
1.64246e-19	0.349448	0.991	0.873	2.79071e-15	Rnf149
3.02385e-34	0.342394	1	0.974	5.13782e-30	Alox5ap
1.6547e-16	0.336327	0.973	0.774	2.8115e-12	Itgam
6.24733e-26	0.326733	1	0.922	1.06148e-21	Tpd52
1.82553e-22	0.326532	1	1	3.10176e-18	mt-Co2
1.18516e-23	0.3264	0.982	0.719	2.0137e-19	Ccl9
1.48488e-12	0.323864	0.976	0.945	2.52296e-08	Zfp36
9.38112e-23	0.323464	0.997	0.877	1.59395e-18	Flna
5.36348e-30	0.322279	1	0.886	9.1131e-26	Anxa2
3.90541e-23	0.322176	1	0.832	6.63569e-19	Mpeg1
3.11093e-16	0.319563	0.943	0.819	5.28578e-12	Wdr26
1.30114e-21	0.319095	0.943	0.771	2.21077e-17	Ssr3
1.11081e-14	0.317829	0.991	0.969	1.88738e-10	mt-Nd3
7.55601e-24	0.314002	1	0.959	1.28384e-19	S100a6
1.4589e-11	0.313667	1	0.976	2.47881e-07	Junb
1.61986e-08	0.307047	0.295	0.197	0.000275231	Hba-a1
1.01677e-17	0.303212	0.94	0.748	1.72759e-13	Il6ra
3.83631e-21	0.302213	0.997	0.94	6.51828e-17	Crip1
3.11849e-16	0.297902	0.801	0.626	5.29862e-12	Atp6v1b2
1.02066e-16	0.296975	0.994	0.908	1.73421e-12	Cybb
1.00406e-09	0.296597	0.883	0.694	1.706e-05	Egr1
1.9438e-15	0.287796	0.967	0.816	3.30272e-11	Kdm7a
1.02437e-20	0.287654	0.982	0.915	1.7405e-16	Pim1
3.55586e-24	0.287017	1	0.855	6.04176e-20	Cebpb
1.34149e-19	0.286514	0.979	0.81	2.27933e-15	Xbp1
2.34986e-29	0.286062	1	0.997	3.99264e-25	Gpx1
7.69428e-15	0.279297	0.813	0.616	1.30734e-10	Hif1a
3.6012e-14	0.278942	0.958	0.783	6.1188e-10	Nr4a1
5.84901e-10	0.277615	0.407	0.278	9.93805e-06	C3
7.21851e-16	0.273543	0.994	0.866	1.2265e-11	Atp2b1
4.49695e-13	0.271044	0.94	0.785	7.64076e-09	P4hb
9.01292e-20	0.270378	0.991	0.894	1.53138e-15	Klf13
3.34555e-05	0.269743	0.464	0.438	0.568443	Snx18
1.17425e-13	0.268229	0.943	0.773	1.99516e-09	Ppp2r5a
0.000410217	0.267089	0.386	0.345	1	Cd93
3.32662e-14	0.26599	0.994	0.953	5.65226e-10	Ywhaz
2.08251e-24	0.265211	1	0.824	3.53839e-20	Msrb1
1.51147e-16	0.265058	0.967	0.814	2.56813e-12	Klf2
3.40562e-06	0.261984	0.521	0.483	0.0578649	Notch2
1.13143e-14	0.259896	0.991	0.944	1.92241e-10	Fos
2.32504e-12	0.259269	0.961	0.831	3.95048e-08	Mapkapk2
3.00706e-15	0.256694	1	1	5.10929e-11	mt-Nd4
3.04174e-21	0.256503	1	0.999	5.16822e-17	Shfm1
1.51559e-16	0.255325	0.901	0.689	2.57515e-12	Il17ra
0.000126753	0.252758	0.364	0.333	1	Slc39a1
4.68211e-16	0.252705	0.892	0.669	7.95538e-12	Pgd
1.48045e-16	0.251403	1	0.952	2.51543e-12	Pkm
1.29798e-17	0.250492	0.843	0.599	2.2054e-13	Rara
1.76379e-06	-0.250009	0.325	0.452	0.0299685	Cyp4f16
8.44386e-15	-0.250459	0.12	0.334	1.4347e-10	Rad50
1.33507e-16	-0.251749	0.199	0.445	2.26842e-12	Ddx39
7.58839e-05	-0.252163	0.934	0.815	1	Filip1l
2.08538e-19	-0.252676	0.157	0.435	3.54327e-15	Safb
0.00113645	-0.25403	0.873	0.617	1	Mt1
1.29928e-17	-0.254529	0.06	0.28	2.20761e-13	Dynll2
1.01878e-05	-0.254908	0.322	0.444	0.1731	Smc4
2.64497e-08	-0.255844	0.28	0.432	0.000449407	Havcr2
5.89095e-07	-0.256198	0.383	0.496	0.0100093	Paxbp1
1.29815e-19	-0.2569	0.127	0.391	2.20568e-15	Cetn2
5.93809e-19	-0.257055	0.154	0.421	1.00894e-14	Srpk1
1.22873e-05	-0.257115	0.982	0.935	0.208774	H2-DMa
8.64404e-20	-0.257453	0.136	0.409	1.46871e-15	Gm8730
3.32557e-15	-0.258041	0.217	0.453	5.65048e-11	Fgd2
3.04381e-10	-0.258986	0.139	0.314	5.17173e-06	Cks2
3.66199e-19	-0.259788	0.111	0.368	6.22209e-15	Hat1
2.70261e-08	-0.259802	0.425	0.538	0.0004592	Cntrl
2.51539e-22	-0.260166	0.127	0.42	4.27389e-18	Utp11l
1.2395e-17	-0.260455	0.048	0.261	2.10604e-13	Ngfrap1
4.99232e-08	-0.261726	0.943	0.855	0.000848245	Dek
6.98893e-20	-0.262732	0.142	0.417	1.18749e-15	2700029M09Rik
1.7801e-17	-0.264436	0.157	0.412	3.02456e-13	Ivns1abp
5.02122e-17	-0.264439	0.099	0.333	8.53155e-13	Nfkbie
2.83679e-17	-0.264718	0.102	0.333	4.81999e-13	Rinl
1.87952e-14	-0.265239	0.262	0.481	3.19349e-10	Trim12a
4.58122e-18	-0.265256	0.13	0.383	7.78396e-14	Chd9
1.63089e-19	-0.265931	0.057	0.291	2.77105e-15	Tpm1
2.07998e-06	-0.266646	0.395	0.489	0.0353409	Batf3
1.81817e-05	-0.267427	0.373	0.466	0.308925	Jak2
5.41328e-14	-0.267612	0.208	0.43	9.19771e-10	Knop1
3.39883e-05	-0.267826	0.383	0.282	0.577496	Lcn2
4.49048e-06	-0.267965	0.133	0.255	0.0762977	Ms4a4b
8.97175e-20	-0.268543	0.136	0.406	1.52439e-15	Pole4
3.93098e-22	-0.26886	1	1	6.67912e-18	Rpl12
2.28445e-21	-0.269102	0.069	0.322	3.8815e-17	Uchl3
6.1732e-09	-0.269343	0.256	0.424	0.000104889	Tubb4b
1.9173e-19	-0.269357	0.142	0.415	3.25769e-15	Fam134b
5.50267e-18	-0.269607	0.193	0.455	9.34959e-14	Cyb5r3
3.28699e-16	-0.270469	0.084	0.298	5.58492e-12	Lacc1
1.61725e-13	-0.270576	0.148	0.359	2.74786e-09	Nfat5
2.73847e-21	-0.271393	0.127	0.414	4.65294e-17	Htra2
1.80895e-07	-0.271483	0.199	0.366	0.00307359	Hist1h1e
1.19138e-15	-0.27184	0.09	0.302	2.02428e-11	Pik3cb
2.22109e-14	-0.272707	0.169	0.394	3.77385e-10	Tgfbr1
3.92735e-18	-0.272807	0.117	0.369	6.67296e-14	Nop56
1.0896e-16	-0.272833	0.148	0.392	1.85134e-12	Rnaset2a
7.2351e-20	-0.273265	0.117	0.372	1.22932e-15	Chordc1
5.75195e-14	-0.273896	0.123	0.336	9.77314e-10	Specc1
4.88916e-14	-0.274128	0.277	0.48	8.30717e-10	Bmyc
6.32493e-17	-0.274129	0.111	0.34	1.07467e-12	Sms
1.42909e-15	-0.2748	0.105	0.321	2.42816e-11	Nasp
2.88435e-17	-0.274953	0.075	0.295	4.9008e-13	BC035044
3.44746e-06	-0.275152	0.976	0.852	0.0585758	AF251705
2.31645e-17	-0.275205	0.081	0.311	3.93588e-13	Cd82
2.92598e-19	-0.275282	0.123	0.384	4.97154e-15	Tank
1.04719e-14	-0.276204	0.13	0.346	1.77929e-10	Nop58
2.46888e-07	-0.277508	0.136	0.272	0.00419487	Clec4n
3.98448e-13	-0.27881	0.994	0.984	6.77003e-09	Hmgb1
3.56124e-17	-0.279316	0.133	0.381	6.05089e-13	Smarca2
1.1671e-16	-0.279755	0.072	0.285	1.98303e-12	Smagp
7.63546e-14	-0.280591	0.102	0.298	1.29734e-09	Fbrsl1
1.74677e-16	-0.281016	0.114	0.344	2.96793e-12	Psip1
3.41751e-16	-0.281561	0.13	0.361	5.8067e-12	Pak1
6.36001e-19	-0.282226	0.142	0.409	1.08063e-14	H2-Q4
3.97667e-11	-0.2837	0.178	0.374	6.75676e-07	Aebp2
7.78683e-21	-0.283705	0.139	0.426	1.32306e-16	Rpl23a-ps3
4.92035e-17	-0.285902	0.105	0.338	8.36016e-13	Dnmt3a
4.40057e-18	-0.286082	0.16	0.422	7.47702e-14	Agpat4
3.34403e-21	-0.289094	0.139	0.425	5.68184e-17	Ppp1r10
4.73471e-13	-0.291974	0.139	0.341	8.04475e-09	Gm6377
4.27571e-17	-0.292365	0.063	0.278	7.26487e-13	Gmnn
6.25866e-07	-0.292943	0.395	0.499	0.0106341	Man1a
0.000135941	-0.295062	0.337	0.421	1	Bhlhe40
1.30515e-21	-0.297542	0.133	0.417	2.21757e-17	Cirbp
2.69762e-14	-0.297723	0.193	0.41	4.58353e-10	Pkib
2.69094e-17	-0.298329	0.181	0.433	4.57217e-13	Lpcat2
2.99318e-19	-0.3008	0.145	0.409	5.08572e-15	Ktn1
1.87632e-19	-0.301878	0.081	0.322	3.18806e-15	Dctpp1
1.00091e-14	-0.302196	0.151	0.38	1.70064e-10	Birc2
0.00198965	-0.303066	0.976	0.9	1	Mdh2
3.58391e-13	-0.314688	0.139	0.345	6.08943e-09	Ccrl2
9.69106e-20	-0.323269	0.105	0.362	1.64661e-15	Cyfip2
9.59037e-20	-0.324647	0.078	0.325	1.6295e-15	2020-09-06
3.03639e-25	-0.324859	0.117	0.423	5.15913e-21	Ddx18
1.32959e-12	-0.324936	0.127	0.319	2.25911e-08	Kcnq1ot1
1.40956e-20	-0.326259	0.117	0.386	2.39498e-16	Cdk14
1.69174e-15	-0.329573	0.066	0.265	2.87443e-11	Bcl2
6.40206e-15	-0.330267	0.142	0.362	1.08777e-10	Lmnb1
8.37624e-14	-0.330315	0.241	0.437	1.42321e-09	Shtn1
3.64528e-17	-0.332792	0.072	0.287	6.1937e-13	Ezh2
4.9528e-16	-0.339097	0.099	0.311	8.41531e-12	Smad7
1.07232e-15	-0.341714	0.102	0.319	1.82198e-11	Swap70
5.17416e-23	-0.344231	0.066	0.333	8.79141e-19	Ifi27
6.50534e-11	-0.344556	0.105	0.274	1.10532e-06	H2afx
2.30817e-16	-0.346398	0.069	0.277	3.92181e-12	Dusp16
2.33124e-17	-0.348404	0.072	0.29	3.96101e-13	Chka
1.82936e-20	-0.349893	0.072	0.315	3.10827e-16	Il21r
8.61639e-12	-0.354506	0.991	0.926	1.46401e-07	Ncl
3.06439e-17	-0.359202	0.072	0.288	5.20671e-13	Amica1
1.29844e-19	-0.361697	0.163	0.422	2.20618e-15	Tctex1d2
4.60347e-10	-0.369627	0.169	0.335	7.82176e-06	Bcl11a
1.07884e-28	-0.375585	0.093	0.42	1.83306e-24	Tbrg1
6.29913e-05	-0.379923	0.235	0.334	1	Ear2
1.14972e-18	-0.382417	0.127	0.374	1.95348e-14	Acp5
6.72033e-08	-0.390082	0.265	0.388	0.00114185	Pltp
2.70577e-05	-0.394133	0.184	0.279	0.459737	Dab2
5.60792e-17	-0.395075	0.13	0.367	9.52842e-13	Dusp5
9.63593e-16	-0.398981	0.16	0.388	1.63724e-11	Haus8
9.17784e-26	-0.404851	0.123	0.419	1.55941e-21	Rbbp7
1.62641e-06	-0.416628	1	0.996	0.0276343	Cst3
2.05181e-21	-0.417151	0.09	0.35	3.48624e-17	Fcgrt
6.95138e-23	-0.418492	0.042	0.295	1.18111e-18	Scimp
8.30051e-15	-0.418725	0.268	0.448	1.41034e-10	Itgax
8.15864e-20	-0.428289	0.12	0.371	1.38623e-15	Tbc1d9
2.44912e-08	-0.43036	0.895	0.774	0.00041613	Ptms
5.37398e-05	-0.431902	0.726	0.645	0.913093	Stap1
1.17895e-07	-0.432136	0.485	0.527	0.00200316	Bcl2a1d
0.00212658	-0.436328	0.967	0.856	1	Jun
5.65481e-08	-0.437249	0.328	0.432	0.000960808	Gpr183
1.20734e-23	-0.449262	0.13	0.406	2.05139e-19	Chd3
6.93559e-09	-0.469142	0.843	0.565	0.000117843	Pf4
5.90988e-09	-0.470037	0.25	0.405	0.000100415	Etv3
1.30207e-08	-0.474917	0.111	0.252	0.000221235	Ly6a
1.01164e-11	-0.480053	0.331	0.467	1.71888e-07	H2-Q7
4.05195e-06	-0.483667	0.34	0.418	0.0688467	Lyst

## Sheet: 10
p_val	avg_logFC	pct.1	pct.2	p_val_adj	gene
7.16532e-83	1.34966	1	0.579	1.21746e-78	Hp
6.43827e-80	1.15253	1	0.877	1.09393e-75	Lyz2
7.36696e-35	1.00481	0.893	0.6	1.25172e-30	Chil3
1.1386e-45	0.895609	0.898	0.477	1.9346e-41	Ly6c2
1.86939e-44	0.894843	1	0.924	3.17627e-40	Vim
1.40411e-47	0.861018	0.695	0.247	2.38572e-43	Slpi
1.09193e-48	0.841289	0.887	0.447	1.8553e-44	Mgst1
3.5999e-24	0.826942	0.802	0.556	6.11659e-20	Socs3
3.64035e-30	0.823327	0.559	0.226	6.18533e-26	Lrg1
1.10863e-60	0.814181	0.763	0.241	1.88367e-56	Vcan
1.06051e-37	0.763742	0.955	0.701	1.80192e-33	Pla2g7
2.9561e-49	0.759565	1	0.759	5.02272e-45	Smpdl3a
2.51505e-32	0.751143	0.944	0.709	4.27332e-28	Anxa1
5.65897e-50	0.74849	0.994	0.886	9.61516e-46	Anxa2
1.77903e-44	0.745007	0.859	0.41	3.02275e-40	Gm9733
4.35173e-51	0.709627	0.983	0.806	7.39402e-47	Emb
8.62087e-43	0.706635	1	0.842	1.46477e-38	Wfdc17
3.86213e-38	0.688809	0.989	0.797	6.56215e-34	Ccr2
7.04495e-52	0.688793	0.734	0.27	1.19701e-47	Hopx
8.00813e-51	0.68005	1	0.921	1.36066e-46	Lgals3
1.67312e-46	0.670409	0.989	0.652	2.8428e-42	Gda
2.02532e-44	0.666017	0.757	0.305	3.44122e-40	F10
4.46142e-40	0.661351	0.938	0.648	7.58039e-36	Sirpb1c
5.26943e-19	0.656581	0.542	0.257	8.95329e-15	Saa3
1.73633e-64	0.655727	1	0.974	2.9502e-60	Alox5ap
1.25389e-21	0.655128	0.87	0.592	2.13049e-17	Mafb
3.36537e-54	0.654756	1	0.953	5.71811e-50	Ms4a6c
2.38338e-33	0.653213	0.797	0.402	4.0496e-29	F13a1
5.17263e-32	0.643477	0.831	0.449	8.78882e-28	Fn1
1.45682e-37	0.638225	0.994	0.767	2.47528e-33	Gsr
3.55488e-44	0.638097	1	0.959	6.0401e-40	S100a6
1.76439e-37	0.637184	1	0.825	2.99787e-33	Msrb1
1.97171e-36	0.631234	0.955	0.679	3.35013e-32	Ms4a6d
2.05744e-34	0.628328	1	0.882	3.4958e-30	Plac8
3.4961e-31	0.62743	0.989	0.846	5.94023e-27	Ms4a4c
2.03582e-43	0.620736	1	0.934	3.45906e-39	Prdx5
4.84305e-27	0.615533	0.712	0.41	8.22882e-23	Gm5150
4.24392e-45	0.612588	1	0.96	7.21084e-41	Ifitm2
9.36605e-33	0.605559	0.808	0.454	1.59139e-28	Mcemp1
3.68933e-39	0.602229	0.994	0.898	6.26854e-35	Ms4a6b
1.33219e-47	0.597843	1	0.922	2.26352e-43	Tpd52
9.17396e-39	0.578543	1	0.968	1.55875e-34	Ifitm3
8.42972e-32	0.559822	0.972	0.732	1.43229e-27	Ifitm6
9.03917e-45	0.557175	1	0.957	1.53585e-40	Npc2
6.60242e-29	0.550268	0.718	0.361	1.12182e-24	Tnfaip2
3.59523e-51	0.548381	1	0.994	6.10866e-47	Taldo1
1.65055e-31	0.544773	0.932	0.603	2.80445e-27	Capg
2.44095e-32	0.542936	0.972	0.791	4.14741e-28	Igsf6
5.26053e-28	0.534118	1	0.838	8.93816e-24	S100a10
2.49444e-32	0.529744	1	0.787	4.2383e-28	Clec4a3
1.18525e-33	0.52916	0.791	0.369	2.01386e-29	Ccr1
1.27228e-33	0.526302	0.972	0.811	2.16173e-29	Xbp1
3.94656e-15	0.51769	0.859	0.618	6.70561e-11	Cd14
2.03361e-34	0.516443	0.661	0.26	3.45531e-30	Sell
9.7218e-24	0.513625	0.593	0.281	1.65183e-19	Lcn2
6.11443e-39	0.513181	0.65	0.247	1.0389e-34	Ms4a8a
4.19823e-35	0.512365	0.983	0.836	7.13321e-31	Ncf4
4.94679e-31	0.509142	0.864	0.473	8.40509e-27	Klra2
3.68081e-34	0.50722	0.994	0.796	6.25407e-30	Aldh2
2.17432e-49	0.506087	0.797	0.277	3.69438e-45	C3
1.20273e-41	0.504445	1	0.96	2.04356e-37	Fxyd5
2.2005e-50	0.501685	0.593	0.164	3.73886e-46	Mmp8
2.41646e-32	0.499076	0.989	0.862	4.10581e-28	Rnh1
1.28647e-53	0.496804	0.576	0.153	2.18585e-49	Prtn3
7.93276e-35	0.4932	0.825	0.426	1.34786e-30	Ethe1
2.98169e-39	0.486362	1	0.914	5.06619e-35	Lamp1
6.78789e-36	0.486263	1	0.92	1.15333e-31	Dbi
2.45885e-31	0.479615	0.955	0.65	4.17782e-27	Emilin2
4.67644e-34	0.472696	0.994	0.885	7.94573e-30	Pirb
1.83148e-49	0.470338	1	0.998	3.11186e-45	Coro1a
5.61962e-30	0.464934	0.994	0.903	9.5483e-26	Aldoa
1.19778e-35	0.458321	1	0.95	2.03516e-31	Gm10076
5.57926e-21	0.457221	0.548	0.257	9.47972e-17	Igfbp6
5.78243e-21	0.456941	0.853	0.578	9.82493e-17	Plaur
6.18906e-38	0.456908	1	1	1.05158e-33	Hspa8
1.02423e-34	0.45464	0.994	0.82	1.74028e-30	Ccl6
9.03961e-32	0.453718	1	0.932	1.53592e-27	Ptpn1
1.08442e-27	0.451832	1	0.964	1.84253e-23	Tspo
2.12644e-30	0.451815	1	0.804	3.61303e-26	Ahnak
2.54466e-50	0.449195	1	0.994	4.32364e-46	Tyrobp
1.06822e-27	0.446211	0.927	0.59	1.81501e-23	Hacd4
7.52143e-27	0.442805	0.701	0.336	1.27797e-22	Clec4e
1.12589e-32	0.43849	1	0.952	1.91299e-28	Pkm
2.35497e-28	0.437182	0.582	0.239	4.00133e-24	AI839979
2.49497e-37	0.429619	1	0.996	4.23921e-33	Arhgdib
1.43518e-24	0.429141	0.831	0.466	2.43852e-20	Ltb4r1
7.05006e-26	0.426917	0.864	0.611	1.19788e-21	Cib1
1.14678e-21	0.425192	0.864	0.615	1.94849e-17	Cd302
1.41044e-26	0.423255	0.994	0.895	2.39648e-22	Klf13
1.15146e-21	0.422475	0.655	0.321	1.95645e-17	Trem3
1.02118e-44	0.422409	1	0.998	1.73509e-40	Itm2b
2.24276e-28	0.42181	0.706	0.343	3.81068e-24	Sqrdl
1.60051e-27	0.420891	0.972	0.8	2.71942e-23	Vsir
4.92152e-19	0.420553	1	0.941	8.36216e-15	Crip1
1.48829e-56	0.420396	1	1	2.52875e-52	Arpc1b
1.24999e-17	0.419902	0.751	0.473	2.12385e-13	Nfil3
4.03474e-25	0.413096	0.814	0.476	6.85542e-21	Mpp1
5.97016e-24	0.410064	0.994	0.872	1.01439e-19	Pnp
7.33702e-24	0.409499	0.938	0.726	1.24663e-19	AB124611
1.4401e-20	0.408724	0.966	0.826	2.44687e-16	Aprt
5.04259e-34	0.407067	1	1	8.56787e-30	Actg1
1.34366e-27	0.406757	1	0.997	2.28302e-23	Gapdh
3.05201e-22	0.406595	0.994	0.957	5.18567e-18	Slfn2
9.6537e-29	0.405619	0.977	0.913	1.64026e-24	Prdx2
1.90603e-29	0.397302	1	0.985	3.23854e-25	Psma7
6.94586e-26	0.39487	0.983	0.883	1.18017e-21	Ncf2
1.86647e-13	0.394834	0.977	0.914	3.17133e-09	Cdk2ap2
2.97978e-25	0.391889	0.983	0.867	5.06295e-21	Eno1
4.56396e-22	0.390978	0.644	0.313	7.75462e-18	Bst1
3.45539e-23	0.389156	0.989	0.869	5.87106e-19	Lamtor4
1.10813e-27	0.386672	0.576	0.237	1.88282e-23	Gstm1
3.47926e-22	0.385325	1	0.852	5.91162e-18	Tgfbi
6.41325e-19	0.384234	0.932	0.779	1.08967e-14	Ap1s2
5.17128e-21	0.381746	0.977	0.867	8.78652e-17	Atp2b1
6.13586e-24	0.380751	1	0.989	1.04254e-19	Ifi30
1.15912e-21	0.373907	1	0.906	1.96946e-17	S100a4
2.58312e-16	0.368475	0.718	0.453	4.38898e-12	Cdkn2d
3.23337e-23	0.367473	0.989	0.852	5.49381e-19	Lamp2
8.91347e-18	0.366817	0.898	0.685	1.51449e-13	Clec4a2
4.06162e-13	0.365969	0.746	0.526	6.90109e-09	Slfn5
2.10775e-34	0.365031	1	0.999	3.58127e-30	Shfm1
2.78701e-36	0.363595	0.497	0.154	4.73541e-32	Plcb1
6.17644e-21	0.361709	0.955	0.805	1.04944e-16	Tnfaip8l2
5.99674e-17	0.361172	0.825	0.629	1.01891e-12	Ggh
2.35708e-07	0.359238	0.718	0.554	0.00400491	Irf7
5.67766e-19	0.359153	0.802	0.522	9.64692e-15	Dok3
1.39186e-19	0.359119	0.96	0.881	2.36491e-15	Fam96a
1.41015e-26	0.358841	1	0.995	2.39598e-22	Sec61b
7.53229e-18	0.358648	0.864	0.609	1.27981e-13	Ccdc109b
1.42599e-17	0.356802	0.972	0.835	2.4229e-13	Rassf4
1.07821e-20	0.356342	0.994	0.976	1.83199e-16	S100a11
1.39628e-17	0.35568	0.768	0.524	2.37243e-13	Comt
2.62327e-18	0.355434	0.887	0.697	4.4572e-14	Lrrc25
9.27304e-22	0.354363	0.938	0.726	1.57558e-17	Rnpep
2.9453e-07	0.354346	0.927	0.871	0.00500436	Ifi27l2a
1.13474e-20	0.35368	1	0.901	1.92803e-16	Napsa
1.26079e-28	0.353646	1	0.992	2.1422e-24	Ctss
9.97254e-25	0.353088	0.994	0.951	1.69443e-20	Glud1
7.56726e-24	0.353015	1	0.979	1.28575e-19	Psap
6.33465e-25	0.352169	0.983	0.744	1.07632e-20	Plin2
4.1223e-26	0.351221	0.994	0.985	7.00419e-22	Erp29
4.21201e-34	0.351145	1	0.998	7.15662e-30	Cyba
1.26719e-16	0.350081	0.859	0.693	2.15308e-12	Ap2a2
3.14481e-19	0.348496	0.938	0.792	5.34334e-15	Cope
2.40473e-20	0.343234	0.983	0.94	4.08587e-16	H2afj
6.01326e-19	0.343207	0.898	0.644	1.02171e-14	Lilrb4a
8.73528e-20	0.342548	0.994	0.933	1.48421e-15	Gmfg
2.98669e-20	0.342497	0.621	0.325	5.07468e-16	Sirpb1b
2.82232e-14	0.342482	0.927	0.691	4.79541e-10	Ifi204
1.36964e-09	0.341198	0.96	0.906	2.32716e-05	Tagln2
4.74535e-24	0.339629	0.559	0.242	8.06282e-20	Mtus1
1.64448e-33	0.336688	0.322	0.078	2.79413e-29	Cd177
2.24466e-18	0.333805	0.966	0.937	3.8139e-14	Esd
3.37482e-15	0.333671	0.955	0.874	5.73415e-11	Rnf149
3.19635e-20	0.333491	0.944	0.647	5.43092e-16	Cyp4f18
1.54567e-14	0.332817	0.689	0.426	2.62626e-10	Pygl
1.94237e-29	0.330406	0.52	0.187	3.30028e-25	Pi16
1.12924e-19	0.33011	0.757	0.43	1.91869e-15	Plod3
9.13734e-22	0.329325	0.463	0.186	1.55252e-17	Abcd2
2.23025e-19	0.329028	0.955	0.721	3.78941e-15	Ccl9
3.20479e-20	0.326554	0.994	0.928	5.44526e-16	Rhog
3.24851e-15	0.326088	0.887	0.672	5.51955e-11	Itgb7
3.29655e-07	0.323831	0.706	0.544	0.00560116	Ier3
7.58587e-30	0.322642	1	0.997	1.28891e-25	Atp5h
1.37493e-14	0.322638	0.78	0.523	2.33614e-10	Gyg
9.28547e-27	0.322279	0.401	0.131	1.57769e-22	Tarm1
1.51014e-23	0.321916	0.452	0.175	2.56588e-19	Lilra6
6.69142e-18	0.321307	0.949	0.833	1.13694e-13	Atp6v1e1
1.07061e-15	0.320723	0.938	0.729	1.81908e-11	BC028528
3.70434e-14	0.32022	0.825	0.61	6.29405e-10	Znhit1
1.4055e-18	0.318493	0.627	0.335	2.38809e-14	Aldh3b1
7.30475e-17	0.317946	0.921	0.733	1.24115e-12	Eif4ebp1
1.21062e-21	0.317487	1	0.931	2.05697e-17	Shisa5
4.69251e-14	0.317106	0.859	0.756	7.97304e-10	Dstn
7.1939e-13	0.313984	0.621	0.399	1.22231e-08	Dhrs7
1.2603e-19	0.313569	1	0.995	2.14138e-15	Ppib
2.79894e-18	0.31242	0.605	0.315	4.75568e-14	Arhgap26
1.46784e-18	0.312412	0.582	0.292	2.494e-14	Tmem38b
6.72099e-12	0.311929	0.825	0.673	1.14196e-07	Orai1
2.02675e-15	0.311415	0.944	0.776	3.44364e-11	Itgam
9.64217e-11	0.308736	0.763	0.632	1.6383e-06	Ppp2cb
2.57096e-14	0.3084	0.921	0.758	4.36833e-10	AI607873
1.66146e-16	0.308248	0.768	0.485	2.82298e-12	Svil
8.24643e-15	0.30632	0.96	0.819	1.40115e-10	Ccnd3
5.6162e-16	0.305771	0.689	0.386	9.54248e-12	Idh1
5.52546e-16	0.304849	0.718	0.448	9.3883e-12	Il13ra1
7.71509e-23	0.30345	1	0.985	1.31087e-18	Slc25a5
1.10959e-17	0.303065	1	0.904	1.8853e-13	1110008F13Rik
8.59091e-24	0.301012	1	0.99	1.45968e-19	Gnb2
7.25129e-14	0.300977	0.74	0.505	1.23207e-09	Lrpap1
6.92985e-15	0.299891	0.808	0.586	1.17745e-10	Ndufs3
1.62434e-11	0.299638	0.757	0.595	2.75991e-07	Pstpip1
3.10373e-18	0.299606	0.983	0.92	5.27356e-14	Atp5k
7.57149e-07	0.29806	0.311	0.172	0.0128647	Wfdc21
1.58272e-14	0.297941	1	0.915	2.68921e-10	Emp3
2.91457e-21	0.297515	1	0.99	4.95214e-17	Cox5b
2.95616e-15	0.296661	0.548	0.282	5.02282e-11	Glipr2
3.63077e-21	0.296507	0.695	0.342	6.16904e-17	Lilr4b
2.1064e-23	0.295999	1	0.985	3.57898e-19	Atp5c1
1.03108e-12	0.295586	0.797	0.624	1.75191e-08	Ssbp4

[truncated: 22 more sheets: 11, 12, 13, 14, 15, 16, 17, 18, 19, 20, 21, 22, 23, 24, 25, 26, 27, 28, 29, 30 …]
