# Supplementary material for: Single Cell RNA Sequencing Identifies a Unique Inflammatory Macrophage Subset as a Druggable Target for Alleviating Acute Kidney Injury
Source: Adv Sci (Weinh). 2022 Feb 3;9(12):2103675. doi: 10.1002/advs.202103675 (PMC9036000; doi:10.1002/advs.202103675)
Supplement: Supplementary file 4 — Supplemental Table 3 [file ADVS-9-2103675-s003.xlsx]

## Sheet: 1.DEG of three organs at NC
	Kidney						Blood						Spleen
	p_val	avg_logFC	pct.1	pct.2	p_val_adj	gene	p_val	avg_logFC	pct.1	pct.2	p_val_adj	gene	p_val	avg_logFC	pct.1	pct.2	p_val_adj	gene
1	0	3.83256	1	0.19	0	C1qa	5.69e-109	1.44663	0.933	0.783	9.67e-105	Cebpb	0	1.83796	1	0.902	0	Gm10076
2	0	3.79719	1	0.284	0	C1qb	1.5e-20	1.02122	0.548	0.361	2.54e-16	Cxcl2	0	1.72324	0.933	0.81	0	Fosb
3	0	3.72275	0.998	0.172	0	C1qc	1.61e-115	0.963274	0.526	0.147	2.73e-111	Ceacam1	0	1.51873	0.998	0.845	0	Gm10073
4	0	2.90976	1	0.649	0	Apoe	1.15e-100	0.944648	0.931	0.718	1.96e-96	Msrb1	0	1.38624	0.701	0.083	0	H2-Oa
5	0	2.65083	0.995	0.292	0	Cd81	2.55e-144	0.940967	0.253	0.015	4.34e-140	Trbc2	0	1.31947	0.649	0.051	0	H2-DMb2
6	0	2.32983	0.871	0.008	0	Mgl2	7.4e-175	0.936051	0.69	0.168	1.26e-170	Tppp3	0	1.30587	0.718	0.088	0	Avpi1
7	0	2.17001	0.478	0	0	Ccl12	7.41e-84	0.928877	0.848	0.571	1.26e-79	Nfkbiz	0	1.16516	0.991	0.986	0	Fos
8	0	2.11167	0.999	0.468	0	Sepp1	3.77e-113	0.907955	0.913	0.679	6.41e-109	Smpdl3a	0	1.12745	0.949	0.907	0	Rel
9	0	2.02773	0.919	0.211	0	Cd72	4.74e-97	0.900727	0.89	0.624	8.06e-93	Itgal	0	1.0213	1	0.999	0	Uba52
10	0	1.90279	0.792	0.053	0	Ms4a7	1.46e-106	0.899618	0.359	0.066	2.49e-102	Gimap6	0	0.949774	1	1	0	Tpt1
11	0	1.88082	0.998	0.336	0	Cd14	3.16e-92	0.898254	0.567	0.196	5.37e-88	Ear2	0	0.93158	0.691	0.082	0	Dpp4
12	0	1.86181	0.986	0.216	0	Pf4	4.02e-32	0.898163	0.887	0.892	6.83e-28	Gngt2	0	0.896395	0.94	0.858	0	Kdm6b
13	0	1.82851	0.999	0.601	0	Hexb	3.06e-83	0.896139	1	0.872	5.19e-79	Crip1	0	0.891567	0.962	0.938	0	Dock10
14	0	1.8143	1	0.79	0	Ctsc	8.49e-80	0.889696	0.963	0.733	1.44e-75	S100a10	0	0.814853	1	0.994	0	Gm42418
15	0	1.78706	1	0.512	0	Lgmn	6.13e-111	0.868801	0.396	0.082	1.04e-106	Gm20186	0	0.802424	1	1	0	Rps21
16	0	1.71809	0.8	0.005	0	Gpx3	7.73e-147	0.866964	0.6	0.133	1.31e-142	Ace	0	0.772703	1	0.999	0	Rpl5
17	0	1.71163	0.911	0.131	0	C5ar1	2.5e-48	0.865434	0.704	0.428	4.24e-44	Pglyrp1	0	0.768473	1	1	0	H3f3a
18	0	1.7058	1	0.413	0	Fcgr3	1.02e-139	0.851516	0.993	0.637	1.74e-135	Ahnak	0	0.759629	1	0.999	0	Eef1b2
19	0	1.68826	0.857	0.062	0	Lilra5	2.65e-74	0.814129	0.424	0.135	4.5e-70	Ets1	0	0.720824	1	1	0	Rpsa
20	0	1.6384	0.953	0.359	0	Trf	1.89e-137	0.80671	0.788	0.272	3.22e-133	Spn	0	0.714154	1	1	0	Rpl39
21	0	1.63346	0.731	0.038	0	Fxyd2	1.06e-54	0.796354	0.957	0.695	1.8e-50	Lgals1	0	0.700267	1	1	0	Rpl12
22	0	1.62507	0.861	0.075	0	Cd63	5.18e-92	0.791449	0.823	0.455	8.8e-88	Cyp4f18	0	0.684441	1	1	0	Rpl19
23	0	1.62095	0.806	0.057	0	Slamf9	5.9e-163	0.785987	1	0.999	1e-158	Rpl27	0	0.679056	1	0.999	0	Gnb2l1
24	0	1.5561	1	0.985	0	Cd74	6.3e-73	0.779251	0.978	0.97	1.07e-68	Ifitm3	0	0.657534	1	1	0	Eef1a1
25	0	1.48052	0.997	0.75	0	Rps27rt	3.14e-107	0.755124	1	0.87	5.34e-103	Emp3	0	0.642656	1	1	0	Rps20
26	0	1.46836	0.965	0.429	0	Adgre1	1.61e-160	0.749233	0.708	0.197	2.74e-156	Nupr1	0	0.578695	1	1	0	Rpl17
27	0	1.45619	1	0.86	0	Ctsb	9.63e-138	0.728367	0.842	0.367	1.64e-133	Rasgrp2	4.5e-306	1.25168	0.581	0	7.65e-302	Adam23
28	0	1.42329	0.85	0.147	0	Cxcl16	5.13e-101	0.723281	0.981	0.805	8.72e-97	Anxa2	6.29e-305	0.550936	1	1	1.07e-300	Rplp0
29	0	1.42215	0.999	0.577	0	Wfdc17	3.34e-57	0.72015	0.864	0.621	5.68e-53	Metrnl	1.25e-304	0.561304	1	1	2.13e-300	Rpl27a
30	0	1.4152	1	0.997	0	Itm2b	5.95e-78	0.713291	0.459	0.145	1.01e-73	Adgre4	2.25e-303	0.560228	1	1	3.82e-299	Rpl35
31	0	1.39273	1	0.527	0	Aif1	2.46e-103	0.712723	0.335	0.054	4.18e-99	Fabp4	3.53e-301	0.94979	0.579	0.004	5.99e-297	Kit
32	0	1.36215	1	0.83	0	Serinc3	8.94e-83	0.701673	0.316	0.064	1.52e-78	Clec4e	8.29e-297	1.06413	0.634	0.058	1.41e-292	Plxnc1
33	0	1.34758	0.689	0.047	0	Dab2	3e-38	0.695348	0.353	0.149	5.09e-34	Ms4a4b	2.07e-296	0.760225	0.988	0.959	3.52e-292	Itga4
34	0	1.34206	0.763	0.087	0	St3gal6	3.97e-58	0.682611	0.993	0.85	6.75e-54	Tagln2	4.32e-296	0.969789	0.704	0.135	7.34e-292	Lyst
35	0	1.3284	0.522	0	0	Mmp13	4.56e-85	0.675472	0.994	0.97	7.75e-81	Rap1b	8.42e-296	1.50459	0.61	0.038	1.43e-291	Dnase1l3
36	0	1.29401	1	0.947	0	H2-Ab1	4.21e-98	0.67453	0.959	0.743	7.16e-94	Cd44	5.07e-292	0.538669	1	1	8.61e-288	Rps13
37	0	1.29142	0.633	0	0	Kap	3.2e-57	0.672764	0.431	0.168	5.44e-53	Treml4	1.02e-289	0.535872	1	1	1.73e-285	Rpl21
38	0	1.26688	0.624	0.002	0	C3ar1	1.84e-51	0.670924	0.483	0.217	3.13e-47	Bcl2	8.69e-288	0.570392	1	1	1.48e-283	Rps3a1
39	0	1.2618	0.578	0.04	0	Lpl	1.33e-56	0.661807	0.994	0.973	2.25e-52	Nfkbia	1.43e-282	0.619934	1	1	2.43e-278	Rps10
40	0	1.2601	1	0.988	0	Ctss	1.95e-37	0.660103	0.533	0.304	3.32e-33	Vps37b	1.42e-281	1.40995	0.586	0.032	2.42e-277	Nr4a2
41	0	1.18987	0.67	0.101	0	Gatm	1.07e-72	0.655885	0.994	0.892	1.82e-68	Vim	2.34e-281	0.579394	1	1	3.98e-277	Rps24
42	0	1.15531	0.58	0	0	S100g	1.08e-65	0.635093	0.993	0.997	1.83e-61	Gpx1	1.33e-279	0.855946	0.998	0.997	2.26e-275	Junb
43	0	1.11678	0.621	0.027	0	Axl	4.33e-95	0.62958	0.996	0.913	7.35e-91	Fxyd5	2.63e-278	1.12174	0.643	0.096	4.47e-274	Ahr
44	0	1.10144	0.975	0.224	0	Fcgr1	1.71e-73	0.613991	0.504	0.192	2.91e-69	Sgms1	6.84e-275	1.16225	0.544	0.006	1.16e-270	Ffar2
45	0	1.08999	0.782	0.191	0	Rnaset2a	4.66e-81	0.600553	0.626	0.237	7.91e-77	Cd300ld	1.06e-272	0.724298	0.987	0.969	1.8e-268	Napsa
46	0	1.08566	0.622	0.072	0	Timp2	1.44e-19	0.594669	0.446	0.31	2.46e-15	Eno3	7.18e-272	0.828504	0.597	0.045	1.22e-267	Flt3
47	0	1.07502	0.603	0.025	0	Adap2os	4.88e-71	0.59395	0.857	0.583	8.28e-67	Stk10	1.73e-271	0.997046	0.992	0.992	2.94e-267	Btg2
48	0	1.06023	0.632	0.041	0	Cadm1	1.08e-86	0.588714	0.455	0.132	1.83e-82	Rbpms	3.38e-270	0.812261	0.774	0.206	5.74e-266	Gpr132
49	0	1.05662	0.999	0.7	0	Hexa	1.65e-90	0.585065	0.32	0.057	2.81e-86	Cd300e	7.85e-270	0.86376	0.647	0.092	1.33e-265	Tbc1d9
50	0	1.05024	1	0.825	0	Cd68	7.13e-92	0.583786	0.989	0.833	1.21e-87	Lgals3	2.3e-268	0.769258	1	0.999	3.91e-264	Tmsb10
51	0	1.04653	0.967	0.325	0	Lilrb4a	6.28e-29	0.583754	0.913	0.851	1.07e-24	AF251705	2.96e-262	1.21499	0.527	0.006	5.03e-258	Ppp1r14a
52	0	1.02978	1	1	0	B2m	1.06e-52	0.582579	0.268	0.07	1.8e-48	Tnf	2.05e-260	0.836127	0.968	0.966	3.49e-256	Mycbp2
53	0	1.01966	1	0.946	0	H2-Aa	2.26e-57	0.570193	0.933	0.653	3.84e-53	Ccl6	2.27e-260	0.823353	0.566	0.034	3.85e-256	Nedd4
54	0	1.00712	1	1	0	Rps28	1.58e-77	0.569861	0.651	0.261	2.69e-73	Rnaset2b	8.92e-260	0.879067	0.56	0.03	1.52e-255	Siglecg
55	0	0.991146	0.93	0.25	0	Fcgr4	5.51e-116	0.569057	0.634	0.19	9.37e-112	Rasa3	1.28e-259	0.692567	0.962	0.95	2.18e-255	Hnrnpa1
56	0	0.963477	0.985	0.406	0	Fcgr2b	2.95e-41	0.568391	0.905	0.811	5.02e-37	Pou2f2	1.41e-258	0.692381	0.992	0.977	2.4e-254	Cytip
57	0	0.922015	0.979	0.309	0	Mt1	2.96e-56	0.567136	0.48	0.206	5.03e-52	Erdr1	3.69e-257	0.534288	1	1	6.28e-253	Rpl23
58	0	0.919893	1	1	0	Ftl1	2.38e-55	0.565971	0.911	0.804	4.05e-51	Foxp1	3.93e-257	0.899788	0.993	0.985	6.68e-253	S100a11
59	0	0.905023	1	0.969	0	Fcer1g	5.19e-64	0.564765	0.965	0.815	8.82e-60	Zeb2	7.78e-256	0.584615	1	1	1.32e-251	Rpl30
60	0	0.867399	0.453	0.003	0	Klk1	2.1e-92	0.563307	0.978	0.815	3.58e-88	Flna	1.2e-253	0.64419	0.985	0.931	2.04e-249	mt-Nd4l
61	0	0.843551	0.952	0.259	0	Mafb	4.04e-40	0.55782	0.983	0.944	6.86e-36	S100a4	5.36e-253	0.826718	0.829	0.485	9.12e-249	Coq10b
62	3.38e-306	0.984411	0.544	0.067	5.74e-302	Ccr5	8.27e-69	0.557223	0.251	0.048	1.41e-64	Gimap3	5.95e-253	0.538912	1	1	1.01e-248	Rps8
63	2.99e-303	0.773346	0.436	0.02	5.08e-299	Rab3il1	2.59e-53	0.557146	0.978	0.922	4.39e-49	Ifitm2	8.21e-251	1.01849	0.784	0.38	1.4e-246	Gm26532
64	2.26e-299	0.582259	0.943	0.303	3.84e-295	Ms4a6d	2.82e-60	0.55675	0.738	0.439	4.78e-56	Rras	1.01e-250	1.04403	0.536	0.025	1.71e-246	Grasp
65	3.18e-296	1.14204	0.731	0.257	5.4e-292	P2ry6	1.44e-74	0.554259	0.658	0.3	2.45e-70	Fyn	1.49e-247	0.769604	0.993	0.981	2.54e-243	Ifi30
66	6.49e-296	0.991983	0.72	0.178	1.1e-291	Rnaset2b	6.65e-67	0.546251	0.864	0.635	1.13e-62	Il17ra	1.06e-246	0.717875	0.729	0.203	1.79e-242	Zmiz2
67	1.48e-292	0.760689	0.368	0.003	2.51e-288	Stab1	5.45e-56	0.545826	0.866	0.612	9.26e-52	Clec4a3	1.94e-246	1.1333	0.711	0.206	3.3e-242	Ltb
68	2.06e-291	0.991334	0.999	0.588	3.49e-287	Csf1r	2.51e-99	0.542477	0.539	0.152	4.26e-95	Hip1	4.58e-245	0.923736	0.623	0.096	7.78e-241	Bcl11a
69	6.86e-291	0.941253	1	1	1.17e-286	mt-Nd1	9.39e-109	0.542257	0.619	0.188	1.6e-104	Adssl1	7.14e-244	0.786012	0.68	0.166	1.21e-239	Jak2
70	3.94e-290	0.868	1	0.997	6.7e-286	Cst3	3.6e-87	0.540555	0.797	0.422	6.11e-83	Rara	8.85e-242	0.721244	0.986	0.993	1.5e-237	Gm2a
71	4.06e-286	0.530851	0.855	0.246	6.9e-282	Ctsl	3.15e-44	0.535546	0.649	0.4	5.34e-40	Tnfaip3	9.33e-242	0.764479	0.98	0.985	1.59e-237	Pim1
72	1.04e-284	0.737451	1	0.966	1.76e-280	Tmbim6	1.57e-81	0.535144	0.991	0.904	2.66e-77	Klf13	6.86e-241	0.550764	1	1	1.17e-236	Rps12
73	1.76e-282	0.676988	1	1	3e-278	Malat1	1.7e-66	0.535086	0.859	0.663	2.88e-62	Gsr	9.02e-241	1.95509	0.736	0.449	1.53e-236	Tbc1d4
74	2.05e-279	0.996114	0.607	0.117	3.49e-275	Clec4b1	8.8e-90	0.529265	1	0.999	1.5e-85	Rhoa	4.24e-238	0.628177	0.999	1	7.21e-234	Ptprc
75	6.88e-277	0.658111	1	1	1.17e-272	H2-D1	1.27e-71	0.528329	0.946	0.775	2.16e-67	Ccnd3	8.4e-237	0.843893	0.775	0.378	1.43e-232	Nav1
76	2.61e-272	1.00384	1	0.886	4.44e-268	H2-DMb1	0.000565035	0.526621	0.322	0.296	1	Satb1	2.09e-235	1.10414	0.675	0.178	3.55e-231	Relb
77	1.93e-270	0.90003	0.543	0.089	3.28e-266	Camk1	8.11e-61	0.525363	0.97	0.945	1.38e-56	Plac8	1.04e-233	0.781694	0.964	0.936	1.77e-229	Nr4a1
78	2.57e-267	0.60606	0.329	0	4.36e-263	Slco2b1	7.35e-52	0.524441	0.978	0.926	1.25e-47	Tsc22d3	1.88e-233	1.0486	0.582	0.062	3.2e-229	Cd7
79	7.76e-267	0.839913	0.398	0.019	1.32e-262	Mrc1	3.65e-59	0.521252	0.662	0.341	6.2e-55	Mbp	5.81e-232	0.690429	0.604	0.092	9.88e-228	Slc46a3
80	1.56e-266	0.794678	1	0.933	2.65e-262	H2-Eb1	5.55e-92	0.515825	1	0.999	9.43e-88	Coro1a	1.48e-230	0.877863	0.626	0.117	2.51e-226	Gm6377
81	1.61e-266	0.66962	0.328	0	2.74e-262	Gas6	4.01e-82	0.51443	0.981	0.816	6.82e-78	Zyx	9.29e-228	0.623141	0.952	0.945	1.58e-223	Purb
82	3.13e-265	0.890389	1	0.952	5.33e-261	Psap	3.3e-88	0.513373	0.578	0.195	5.61e-84	Plec	7.96e-226	0.808448	0.508	0.027	1.35e-221	Serpina3g
83	6.65e-265	0.996467	0.534	0.088	1.13e-260	Maf	5.63e-34	0.509361	0.459	0.217	9.56e-30	Pltp	3.08e-224	0.659534	0.524	0.043	5.23e-220	Lrrk2
84	5.32e-263	0.718496	1	0.984	9.04e-259	Ctsh	2e-61	0.508173	0.866	0.651	3.39e-57	Atp1b3	8.04e-224	0.774232	0.677	0.183	1.37e-219	D930015E06Rik
85	4.58e-261	0.612504	0.966	0.351	7.77e-257	Ifi204	8.22e-98	0.506974	1	1	1.4e-93	Hsp90ab1	8.03e-222	0.798748	0.572	0.078	1.36e-217	H2-Ob
86	2.23e-258	0.730512	0.894	0.345	3.78e-254	Cd302	1.85e-73	0.506352	0.686	0.285	3.15e-69	Rnaset2a	2.01e-220	1.13911	0.831	0.645	3.41e-216	Traf1
87	9.3e-258	0.860438	0.913	0.526	1.58e-253	Il10rb	4.93e-74	0.504651	0.338	0.081	8.38e-70	Trem3	4.67e-219	0.858106	0.481	0.018	7.93e-215	Nr4a3
88	6.5e-256	0.713032	1	1	1.1e-251	mt-Atp6	6.83e-90	0.503355	0.543	0.172	1.16e-85	Ltb4r1	4.83e-218	0.548697	0.997	0.996	8.2e-214	Lsp1
89	9.6e-255	0.873684	0.999	0.805	1.63e-250	Tmem176b	7.54e-58	0.500679	0.361	0.116	1.28e-53	Cyth3	9.14e-217	0.775905	0.705	0.228	1.55e-212	Itgax
90	7.28e-254	1.0541	0.786	0.451	1.24e-249	Rpl23a-ps3	5.85e-54	0.491845	0.855	0.608	9.93e-50	Lmo4	2.84e-212	0.997488	0.597	0.101	4.83e-208	Klrd1
91	1.23e-253	0.676191	0.398	0.027	2.1e-249	Gm6133	1.24e-69	0.487243	0.379	0.106	2.11e-65	Pdlim1	5.38e-211	0.714857	0.934	0.909	9.14e-207	Filip1l
92	1.55e-251	0.597513	0.309	0	2.64e-247	Spink1	8.14e-68	0.48679	0.98	0.87	1.38e-63	Cdk2ap2	6.01e-211	0.819259	0.648	0.176	1.02e-206	Cyp4f16
93	3.45e-247	0.590853	0.327	0.006	5.87e-243	Creb5	1.15e-57	0.484931	0.812	0.524	1.95e-53	Lrp1	1.22e-209	0.734712	0.873	0.744	2.08e-205	Kpna4
94	6.96e-247	0.556514	0.322	0.005	1.18e-242	Trim47	1.89e-68	0.483726	0.838	0.488	3.21e-64	Plaur	6.62e-209	0.868715	0.665	0.195	1.12e-204	Rogdi
95	1.1e-245	0.690958	1	0.991	1.87e-241	Ctsz	5.54e-38	0.48036	0.963	0.898	9.41e-34	Prr13	2.8e-206	0.756933	0.623	0.141	4.76e-202	Ciita
96	7e-238	0.781729	0.98	0.515	1.19e-233	Clec4a2	8.31e-86	0.472207	1	0.992	1.41e-81	Gapdh	3.08e-206	0.630887	0.447	0.009	5.23e-202	Rgs12
97	1.64e-237	0.823885	1	0.954	2.79e-233	Prdx1	4.17e-60	0.470922	1	0.996	7.08e-56	Srgn	7.79e-206	0.687084	0.598	0.109	1.32e-201	Malt1
98	1.65e-237	0.623238	0.871	0.286	2.8e-233	Slc11a1	4.96e-54	0.466703	0.799	0.522	8.43e-50	Ppp1cb	1.09e-203	0.600417	0.926	0.907	1.85e-199	Spag9
99	4e-237	0.681506	0.293	0	6.79e-233	Umod	2.86e-62	0.466594	0.911	0.667	4.85e-58	Gm11808	1.2e-202	0.695913	0.535	0.073	2.04e-198	Nfkbid
100	1.4e-234	0.791163	0.999	0.669	2.38e-230	Lamp2	0.000397378	0.464659	1	0.999	1	mt-Nd2	1.27e-202	0.675856	0.648	0.151	2.15e-198	Igkc
101	4.08e-233	0.75543	1	0.92	6.93e-229	Pdia3	6.82e-83	0.463674	0.567	0.193	1.16e-78	Cdkn2d	8.53e-202	0.658197	0.969	0.97	1.45e-197	Pnrc1
102	2.04e-231	0.781684	0.978	0.43	3.47e-227	Cx3cr1	5.35e-50	0.459158	0.961	0.872	9.1e-46	Slfn2	6.57e-201	0.63736	0.583	0.104	1.12e-196	Erlin1
103	8.23e-231	0.707683	0.981	0.52	1.4e-226	Gusb	1.14e-53	0.458819	0.987	0.958	1.94e-49	Ly6e	2.54e-197	0.632131	0.972	0.968	4.32e-193	Nap1l1
104	1.51e-229	0.680919	1	0.973	2.57e-225	Unc93b1	8.96e-47	0.458805	0.97	0.883	1.52e-42	Prdx5	4.02e-196	1.24388	0.436	0.013	6.83e-192	Ptgs2
105	1.66e-224	0.742417	0.994	0.583	2.82e-220	Vsir	5.58e-99	0.458409	1	1	9.48e-95	Rpl41	5.61e-195	0.697688	0.823	0.444	9.53e-191	Pde4b
106	1.8e-223	0.752774	0.997	0.733	3.06e-219	Laptm4a	2.06e-37	0.450601	0.481	0.255	3.5e-33	Map3k8	2.61e-194	1.00197	0.782	0.378	4.44e-190	Cd83
107	2.52e-218	0.953924	0.567	0.153	4.27e-214	Itgb5	3.09e-42	0.450083	0.879	0.696	5.25e-38	Itgb7	4.88e-194	0.657308	0.604	0.132	8.29e-190	Nfkbie
108	5.66e-217	0.537958	0.311	0.011	9.62e-213	Rps18-ps3	6.61e-67	0.449364	0.342	0.092	1.12e-62	Klf9	1.98e-193	0.680465	0.571	0.11	3.37e-189	Fbrsl1
109	5.67e-216	0.903645	0.613	0.202	9.64e-212	Pea15a	3.83e-90	0.448652	1	1	6.5e-86	Rpl36	2.76e-193	0.735484	0.779	0.519	4.69e-189	I830077J02Rik
110	3.95e-213	0.494027	0.966	0.374	6.71e-209	Pla2g7	1.69e-62	0.447196	0.439	0.146	2.87e-58	Pilrb2	9.78e-190	0.607113	0.694	0.208	1.66e-185	Sik1
111	8.02e-213	1.01336	0.696	0.309	1.36e-208	Scimp	7.24e-32	0.443476	0.753	0.58	1.23e-27	Tnfrsf1b	2.36e-189	0.637405	0.554	0.097	4.01e-185	Il6st
112	9.38e-212	0.796077	0.823	0.444	1.59e-207	Arrb2	2.38e-53	0.442361	0.862	0.609	4.04e-49	Itgam	3.88e-189	0.759212	0.713	0.263	6.6e-185	Ifrd1
113	5.83e-209	0.730574	0.474	0.078	9.91e-205	Cfh	7.99e-44	0.441701	0.959	0.866	1.36e-39	Cd300a	7.57e-188	1.09154	0.83	0.778	1.29e-183	Pmaip1
114	6.06e-209	0.770222	0.998	0.708	1.03e-204	Grn	3.63e-68	0.439578	1	1	6.16e-64	H3f3b	7.63e-187	0.627812	0.526	0.076	1.3e-182	P2ry10
115	6.17e-208	0.753276	1	0.828	1.05e-203	Ctsa	2.26e-57	0.439556	0.994	0.974	3.84e-53	Msn	1.31e-186	0.715075	0.664	0.218	2.22e-182	Tob2
116	2.18e-200	0.660749	0.431	0.071	3.7e-196	Rpl13-ps3	1.28e-48	0.438538	0.957	0.867	2.17e-44	Bin2	1.33e-186	0.896074	0.748	0.516	2.26e-182	Wdfy4
117	1.57e-199	1.12436	0.369	0.039	2.68e-195	Hbb-bs	1.26e-37	0.43693	0.84	0.58	2.15e-33	Fam46a	9.16e-186	0.672954	0.938	0.933	1.56e-181	Adgre5
118	3.28e-198	0.722134	0.999	0.798	5.58e-194	Rgs10	1.7e-13	0.434935	0.396	0.292	2.89e-09	Dusp16	1.05e-185	0.654426	0.664	0.214	1.78e-181	Paxbp1
119	4.26e-196	0.505911	0.3	0.015	7.23e-192	Plxdc2	2.29e-56	0.430814	1	0.968	3.89e-52	Zfp36l2	3.51e-184	0.609043	0.982	0.977	5.96e-180	Ncl
120	1.78e-195	0.613497	0.999	0.734	3.02e-191	Bst2	3.38e-81	0.428965	1	1	5.75e-77	Rps28	4.35e-184	0.667342	0.9	0.871	7.39e-180	Adrbk2
121	3.76e-194	0.685	0.968	0.662	6.39e-190	Itm2c	5.93e-39	0.428348	0.401	0.181	1.01e-34	Pag1	1.96e-183	0.832859	0.507	0.075	3.32e-179	Arap2
122	1.51e-193	0.728533	0.981	0.768	2.56e-189	Wdr89	1.4e-54	0.426298	0.901	0.706	2.38e-50	Ppp2r5a	7.96e-183	0.544335	0.945	0.949	1.35e-178	Cnn2
123	8.16e-187	0.549667	0.866	0.39	1.39e-182	Cndp2	1.1e-49	0.42538	0.948	0.802	1.86e-45	Prkcd	1.83e-180	0.73101	0.649	0.174	3.1e-176	Dusp5
124	5.89e-185	0.646374	0.757	0.309	1e-180	Blvrb	7.36e-83	0.423761	1	0.996	1.25e-78	Shfm1	6.83e-180	0.573315	0.543	0.098	1.16e-175	Dennd4a
125	1.13e-182	0.70857	0.898	0.518	1.91e-178	Phf11b	3.2e-42	0.423265	0.875	0.729	5.44e-38	Stk38	2.14e-179	0.608985	0.673	0.218	3.64e-175	Slc38a2
126	1.7e-181	0.613471	0.999	0.725	2.89e-177	Tmem176a	8.41e-38	0.419473	0.836	0.624	1.43e-33	Anxa1	6.43e-177	0.65516	0.875	0.854	1.09e-172	Uvrag
127	8.57e-179	0.620364	1	0.796	1.46e-174	Lamp1	8.62e-35	0.417591	0.388	0.176	1.47e-30	Ddit4	1.21e-176	0.612599	0.672	0.197	2.05e-172	4930523C07Rik
128	4.81e-177	0.620783	0.991	0.585	8.18e-173	Ehd4	2.83e-44	0.416457	0.63	0.346	4.81e-40	Pilra	6.01e-176	0.532035	0.313	0.833	1.02e-171	Chil3
129	6.01e-173	0.494868	0.295	0.023	1.02e-168	Clec5a	1.32e-54	0.413753	0.606	0.266	2.24e-50	Trib1	9.19e-176	1.20529	0.739	0.449	1.56e-171	Ccl5
130	6.25e-172	0.537337	1	0.91	1.06e-167	Npc2	4.23e-48	0.413166	0.991	0.949	7.18e-44	Hsp90aa1	3.62e-175	1.06082	0.613	0.19	6.15e-171	Etv3
131	3.54e-171	0.628946	0.997	0.833	6.02e-167	Asah1	7.95e-28	0.411695	0.968	0.922	1.35e-23	Itgb2	3.7e-173	0.66804	0.384	0.004	6.29e-169	H2-Eb2
132	4.88e-171	0.582002	0.931	0.538	8.3e-167	Atp6ap1	2.3e-63	0.411554	0.361	0.104	3.91e-59	L1cam	1.04e-172	0.616178	0.471	0.057	1.76e-168	Abcg3
133	2e-170	0.595545	1	0.949	3.4e-166	Ly86	4.18e-40	0.41083	0.859	0.686	7.1e-36	Klf3	5.2e-172	0.725543	0.493	0.079	8.83e-168	Rasgef1b
134	3.4e-169	0.873065	0.617	0.257	5.78e-165	Tgfbr1	2.48e-10	0.410736	0.976	0.975	4.22e-06	Sat1	3.21e-171	0.577893	0.528	0.095	5.46e-167	Rab43
135	4.68e-169	0.518414	1	1	7.96e-165	Fth1	7.86e-10	0.410339	1	1	1.34e-05	mt-Nd4	4.2e-170	0.704281	0.576	0.154	7.13e-166	Havcr2
136	5.04e-169	0.652139	0.986	0.629	8.57e-165	Sdf2l1	1.22e-18	0.408854	0.381	0.234	2.08e-14	Ugcg	5.01e-169	0.601185	0.418	0.029	8.52e-165	Bex6
137	1.17e-167	0.616935	0.99	0.719	1.99e-163	Cyth4	3.17e-28	0.406984	0.448	0.244	5.39e-24	Sgk1	3.43e-167	0.704214	0.629	0.207	5.82e-163	Tctex1d2
138	1.89e-167	0.661392	0.994	0.688	3.21e-163	Ckb	1.24e-30	0.4032	0.794	0.633	2.11e-26	Pdcd4	5.67e-167	0.798932	0.557	0.143	9.64e-163	Haus8
139	1.11e-162	0.547339	0.949	0.513	1.88e-158	Fkbp2	3.56e-23	0.403062	0.827	0.649	6.04e-19	Txnip	7.44e-167	0.635229	0.989	0.992	1.26e-162	Zfp36
140	1.49e-161	0.676796	0.745	0.319	2.53e-157	Hpgd	2.19e-82	0.402356	1	1	3.72e-78	Fau	8.27e-167	0.595197	0.454	0.051	1.41e-162	Amica1
141	7.7e-159	0.651728	0.958	0.735	1.31e-154	Gm9843	2.17e-41	0.401646	0.946	0.845	3.68e-37	Ptpn1	8.34e-167	0.624313	0.914	0.927	1.42e-162	Prdx6
142	1.28e-158	0.494518	0.306	0.034	2.17e-154	Pla2g15	4.05e-21	0.399548	0.498	0.317	6.89e-17	Ctla2a	1.71e-166	0.608415	0.999	0.999	2.9e-162	H2afz
143	3.62e-157	0.545938	0.976	0.566	6.15e-153	BC028528	1.21e-62	0.39875	0.277	0.063	2.05e-58	S1pr5	1.06e-162	0.641176	0.55	0.123	1.81e-158	Smad7
144	1.85e-156	0.582685	1	0.895	3.14e-152	Pld4	3.86e-46	0.398612	0.983	0.969	6.56e-42	Alox5ap	6.87e-162	0.899493	0.883	0.907	1.17e-157	Klf4
145	3.09e-155	0.58963	0.994	0.753	5.25e-151	Snx5	1.12e-76	0.397576	1	0.997	1.91e-72	Chchd2	6.88e-162	0.555618	0.716	0.278	1.17e-157	Zcchc11
146	2.32e-154	0.532803	0.344	0.054	3.95e-150	Cpq	7.78e-67	0.395622	0.548	0.205	1.32e-62	Svil	8.16e-162	1.21019	0.458	0.066	1.39e-157	Gadd45b
147	3.96e-154	0.524035	0.926	0.53	6.72e-150	Lrrc25	1.8e-31	0.395427	0.993	0.967	3.06e-27	S100a6	5.43e-160	0.799527	0.804	0.604	9.23e-156	Bcl2a1d
148	3.5e-153	0.804126	0.624	0.294	5.95e-149	Fcgrt	7.55e-39	0.392369	0.792	0.571	1.28e-34	Rassf5	6.99e-160	0.659633	0.37	0.01	1.19e-155	Gm17056
149	5.07e-153	0.689293	0.998	0.872	8.62e-149	Rtn4	1.56e-47	0.392145	0.916	0.751	2.64e-43	Atp1a1	9.56e-158	0.550066	0.637	0.197	1.62e-153	Nuak2
150	3.14e-152	0.653378	0.984	0.532	5.33e-148	Ctsd	6.83e-26	0.391149	0.855	0.74	1.16e-21	Smc6	1.46e-157	0.543666	0.56	0.133	2.48e-153	2021-09-06
151	1.95e-151	0.760269	0.473	0.141	3.3e-147	Siglece	6.59e-59	0.39051	0.996	0.959	1.12e-54	Ywhaz	1.55e-155	0.693565	0.728	0.322	2.63e-151	Slamf7
152	7.35e-150	0.509932	0.968	0.594	1.25e-145	Rpn2	2.63e-29	0.390219	0.465	0.265	4.47e-25	Naga	2.77e-155	0.5364	0.489	0.088	4.71e-151	Tbc1d8
153	3.67e-148	0.965936	0.596	0.226	6.23e-144	Ccl4	2.8e-49	0.3886	0.993	0.894	4.75e-45	H2afj	2.25e-154	0.553848	0.901	0.919	3.83e-150	Cbfa2t3
154	1.52e-147	0.559701	0.269	0.024	2.58e-143	Spp1	6.61e-44	0.387529	0.517	0.259	1.12e-39	Cdk2ap1	7.19e-154	0.586086	0.603	0.178	1.22e-149	Agpat4
155	3.26e-147	1.05104	0.483	0.139	5.54e-143	Ccl3	1.78e-23	0.385744	0.77	0.623	3.02e-19	Dusp2	1.1e-153	0.617128	0.546	0.13	1.87e-149	Fosl2
156	1.59e-146	0.517046	0.332	0.054	2.7e-142	Gm10036	2.38e-57	0.384638	0.766	0.44	4.04e-53	Emilin2	1.71e-153	0.718994	0.364	0.012	2.91e-149	Dtx1
157	3.01e-145	0.595892	0.273	0.026	5.12e-141	Vcam1	1.33e-43	0.382888	0.803	0.52	2.27e-39	Plin2	1.32e-151	0.669432	0.552	0.145	2.25e-147	Aebp2
158	3.02e-144	0.644894	0.452	0.123	5.13e-140	Hpgds	1.64e-46	0.382136	0.989	0.933	2.78e-42	Dynll1	1.37e-151	0.541533	0.897	0.868	2.34e-147	Snx20
159	7.91e-142	0.529667	0.969	0.607	1.34e-137	Tnfaip8l2	2.38e-30	0.381833	0.872	0.781	4.04e-26	Ezr	4.15e-151	0.703115	0.49	0.104	7.06e-147	Tgm2
160	3.41e-141	0.965527	0.35	0.065	5.8e-137	Hspa1a	1.56e-45	0.381176	0.991	0.942	2.65e-41	Tkt	2.99e-150	0.601689	0.454	0.074	5.08e-146	Marveld1
161	2.81e-139	0.498692	0.416	0.085	4.77e-135	Rab7b	2.06e-34	0.379612	0.647	0.41	3.5e-30	Notch2	5.57e-146	0.545563	0.957	0.978	9.46e-142	Limd2
162	8.41e-139	0.554456	1	0.874	1.43e-134	Tmem59	2.25e-32	0.378844	0.66	0.425	3.82e-28	Gda	5.55e-145	1.23302	0.849	0.918	9.43e-141	Atf3
163	9.93e-138	0.637024	0.349	0.066	1.69e-133	Ldhb	1.71e-62	0.378837	1	1	2.9e-58	Hspa8	6.56e-145	0.633203	0.797	0.68	1.11e-140	Il2rg
164	1.88e-137	0.568892	0.997	0.823	3.2e-133	Bsg	2.94e-35	0.378362	0.751	0.508	4.99e-31	Unc119	5.7e-142	0.559929	0.69	0.284	9.68e-138	Lrrk1
165	2.65e-137	0.52277	0.977	0.645	4.51e-133	Nmt1	3e-06	0.377568	0.701	0.669	0.0509351	AY036118	8.05e-142	0.601667	0.499	0.112	1.37e-137	Specc1
166	9.65e-137	0.664513	0.437	0.128	1.64e-132	Tmem106a	1.03e-39	0.37695	0.809	0.613	1.75e-35	Add3	4.56e-135	0.625267	0.529	0.161	7.74e-131	Mcemp1
167	9.9e-135	0.530237	0.96	0.659	1.68e-130	Atp6ap2	7.2e-54	0.376846	0.998	0.993	1.22e-49	Mcl1	1.08e-134	0.586073	0.906	0.913	1.84e-130	Ptms
168	1.25e-133	0.604266	0.429	0.126	2.12e-129	Rpl9-ps6	1.31e-58	0.376403	0.312	0.086	2.22e-54	Hsph1	8.58e-134	0.575165	0.519	0.143	1.46e-129	Gcnt2
169	1.23e-132	0.552847	1	0.963	2.09e-128	H2-DMa	2.32e-35	0.375778	0.963	0.898	3.94e-31	Cybb	1.07e-133	0.674194	0.848	0.849	1.82e-129	Neurl3
170	1.93e-132	0.614175	0.999	0.806	3.27e-128	Pdia6	1.03e-43	0.375548	0.931	0.763	1.76e-39	Atp2b1	8.45e-133	0.534079	0.345	0.022	1.44e-128	Adgrl3
171	3.54e-131	0.494969	1	0.897	6.01e-127	Atpif1	9.43e-34	0.374452	0.887	0.716	1.6e-29	Mef2a	3.26e-132	0.550518	0.892	0.908	5.53e-128	Tspan13
172	1.82e-127	0.530084	0.985	0.622	3.1e-123	Cstb	8.75e-45	0.372576	0.985	0.921	1.49e-40	Dnaja1	9.37e-131	0.583288	0.567	0.192	1.59e-126	Nabp1
173	1.09e-124	0.670125	0.429	0.131	1.85e-120	Lpar6	1.26e-27	0.371566	0.905	0.777	2.15e-23	Nadk	1.99e-129	0.550617	0.707	0.467	3.38e-125	Tmem131
174	2.66e-123	0.613555	1	1	4.52e-119	mt-Cytb	1.07e-37	0.369594	0.816	0.531	1.82e-33	Ccl9	9.08e-127	0.598937	0.699	0.358	1.54e-122	Man1a
175	1.32e-122	0.497954	0.261	0.034	2.25e-118	Rnase4	3.86e-55	0.367703	1	0.993	6.56e-51	Gng5	6.39e-125	0.579294	0.525	0.156	1.09e-120	Rilpl2
176	3.94e-122	0.538294	0.901	0.592	6.69e-118	Abhd12	6.12e-46	0.365621	0.985	0.867	1.04e-41	Tmem50a	8.51e-115	0.767969	0.566	0.226	1.45e-110	Bhlhe40
177	1.94e-115	0.501444	0.994	0.82	3.29e-111	Tmed9	2.24e-32	0.362117	0.929	0.759	3.81e-28	Timm10b	5.68e-112	0.667134	0.522	0.169	9.66e-108	Arl5c
178	1.6e-113	0.536771	0.994	0.745	2.71e-109	Pid1	1.21e-36	0.361898	0.364	0.158	2.06e-32	Tmc6	4.11e-111	0.638419	0.95	0.968	6.98e-107	Rgs2
179	2.54e-113	0.667949	0.498	0.223	4.32e-109	Rpl6l	1.61e-36	0.361823	0.331	0.131	2.73e-32	Slc16a3	4.21e-111	0.542074	0.458	0.121	7.16e-107	Lmnb1
180	9.8e-113	0.667331	0.525	0.255	1.66e-108	Gm9493	5.78e-32	0.360119	0.327	0.138	9.82e-28	Atp1a3	2.9e-109	0.626637	0.394	0.093	4.93e-105	Gm9733
181	3.12e-112	0.500331	0.82	0.477	5.29e-108	Lat2	9.51e-22	0.359815	0.439	0.271	1.62e-17	Hcst	4.48e-106	0.563285	0.814	0.772	7.61e-102	Runx3
182	3.78e-110	0.600424	0.348	0.088	6.42e-106	Lilr4b	6.7e-44	0.359791	0.621	0.323	1.14e-39	Gyg	3.18e-105	0.908471	0.294	0.025	5.4e-101	Il4i1
183	2.78e-109	0.557505	0.358	0.097	4.72e-105	Dhrs3	5.67e-56	0.359262	0.52	0.202	9.63e-52	Mpp1	8.05e-104	0.762544	0.921	0.972	1.37e-99	Mdh2
184	6.88e-109	0.520525	0.882	0.637	1.17e-104	Gm11808	2.9e-50	0.358728	0.316	0.095	4.92e-46	Arhgef10l	1.91e-102	0.55582	0.36	0.067	3.25e-98	Tnfaip2
185	7.79e-109	0.617624	0.427	0.155	1.32e-104	Gm10116	6.28e-38	0.356937	0.388	0.168	1.07e-33	Bbc3	2.26e-102	0.595704	0.442	0.126	3.84e-98	Chka
186	5.51e-104	0.662284	0.487	0.219	9.35e-100	Lgals3bp	9.34e-37	0.355707	0.939	0.833	1.59e-32	Itgb1	9.71e-100	0.652515	0.702	0.465	1.65e-95	Pik3r1
187	5.93e-104	0.590711	0.881	0.609	1.01e-99	mt-Atp8	3.6e-33	0.354521	0.329	0.138	6.12e-29	Rap1gap2	3.28e-95	1.01296	0.423	0.131	5.58e-91	Rrad
188	7.59e-102	0.491517	0.786	0.526	1.29e-97	Sft2d1	1.71e-37	0.352842	1	1	2.91e-33	Rps26	7.85e-93	0.591073	0.371	0.086	1.33e-88	Hes1
189	1.59e-101	0.502209	0.425	0.136	2.69e-97	Trem2	5.79e-23	0.351494	0.418	0.236	9.84e-19	Cks2	2.74e-83	0.648852	0.779	0.879	4.65e-79	Ifitm6
190	1.17e-100	0.496369	0.306	0.067	1.98e-96	Sdc4	2.43e-60	0.350373	1	1	4.13e-56	Rpl23a	5.83e-82	0.971084	0.744	0.784	9.91e-78	Ccnd1
191	4.94e-94	0.576919	0.413	0.162	8.39e-90	Adap2	5.61e-07	0.344088	1	0.997	0.00953321	Gm42418	3.07e-79	0.619124	0.819	0.867	5.21e-75	Samsn1
192	5.61e-93	0.694466	0.501	0.251	9.54e-89	Slc15a3	7.68e-35	0.343829	0.797	0.565	1.31e-30	Cdkn1a	6.06e-78	1.09502	0.763	0.87	1.03e-73	Egr1
193	6.97e-80	0.657514	0.508	0.282	1.18e-75	Rtp4	2.45e-40	0.343795	0.968	0.928	4.16e-36	Ptbp3	1.4e-76	0.53809	0.443	0.161	2.37e-72	Ccrl2
194	1.96e-72	0.565219	0.456	0.241	3.33e-68	Lacc1	8.22e-48	0.341685	0.327	0.105	1.4e-43	Glipr2	3.36e-75	0.573855	0.843	0.89	5.7e-71	Stap1
195	2.09e-69	0.507893	0.403	0.191	3.54e-65	Cmtm3	2.43e-14	0.341411	0.327	0.196	4.12e-10	Cd36	9.33e-71	0.598356	0.602	0.342	1.58e-66	Gpr183
196	7.62e-66	0.560467	0.493	0.302	1.29e-61	Lpcat2	1.4e-21	0.340751	0.457	0.295	2.37e-17	Mef2d	9.16e-61	1.19648	0.264	0.064	1.56e-56	Ccr7
197	1.52e-59	0.512013	0.388	0.195	2.58e-55	Tor3a	7.76e-26	0.340393	0.861	0.734	1.32e-21	Zbtb7a	5.77e-55	0.663625	0.953	0.978	9.8e-51	Hmgb2
198	2.92e-49	0.566428	0.64	0.459	4.96e-45	Cited2	2.84e-45	0.339458	0.487	0.212	4.83e-41	Hmox1	2.9e-22	0.972613	0.742	0.905	4.92e-18	Il1b
199	4.36e-46	0.515672	0.44	0.304	7.4e-42	Gm8730	5.29e-36	0.339443	0.868	0.719	8.99e-32	Emb	0.000623732	0.675413	0.368	0.518	1	Fabp5
200	1.15e-30	0.732656	0.322	0.193	1.96e-26	Mmp12	1.58e-36	0.338417	0.996	0.894	2.68e-32	Tspo	0.00151622	0.605302	0.658	0.834	1	Rgs1

## Sheet: 2. Organ gene sets at NC
Characterisc gene sets of MPCs in three organs at homeostasis
Organ	Genes	References	Corresponding Figure
Kidney	Cd81,Cd74,Cd72,Cd63,Fxyd2,C5ar1,Adgre1,Scimp,Cx3cr1,Cadm1,C1qa,C1qb,C1qc	1.Kurt A Zimmerman and Bradley K Yoder,J Am Soc Nephrol. 2019 May;30(5):767-781.doi: 10.1681/ASN.2018090931. 2.Filip K Swirski,Matthias Nahrendorf and Mikael J Pittet.Science. 2009 Jul 31;325(5940):612-6. doi: 10.1126/science.1175202. 3.Martin Guilliams,Alexander Mildner,Simon Yona.Immunity. 2018 Oct 16;49(4):595-613. doi: 10.1016/j.immuni.2018.10.005. 4.Geetika Bajpai ,Andrea Bredemeyer and Kory…	Figure 1d
Blood	Ly6c2,Ccr2,Ifitm3,Ccr1,Anxa1,Sirpb1c,Fxyd5,Cx3cr1,Cebpb
Spleen	Ltb,Traf1,Cd83,Itga4,Kird1,Wdfy4,Adam23,Cytip,Ffar2,Fosb,Atf3,Egr1,Fos,Rel,Ccnd1,Klf4,Nr4a1,Purb,Btg2

## Sheet: 3. MPC function scoring sets
Gene sets for MPC functions
MPC functions	Genes	References	Corresponding figure
Phagocytosis	P2ry2,Cx3cr1,Gpr132,Lrp1,Cd14,Cd36,Bai1,Timd4,Stab1,Mertk,Axl,Cd209d,Cd163,Nr1h3,Msr1,Cd169,Gulp1,Elmo1,Itgav,Itgb5,Dock1,Rac,Rhog,Lamp1,Lamp2,Rab7,Rab5,Siglec1,Itgam,Itgax,Itga5,Clec7a,Scarf1,C1qa,C1qb,C1qc,Carl,Cd93,Fcgr1,Fcgr2b,Fcgr3	1.Elliot and Ravichandran, J. Cell Biol. 2010;189(7):1059-1070; 2.Lemke, Cold Spring Harb Perspect Biol 2013;5:a009076.	Figure 2B
Inflammation	Mif,Il1b,Il1a,Il6,Il34,Tnf,Nfkb1,Nos2,Irf5,Socs3,Nfkb2,Myd88,Ikbkb	1.Liu J and McMahon AP, JCI Insight. 2017 Sep 21;2(18):e94716. doi: 10.1172/jci.insight.94716; 2.Zlotnik A,et al.Immunity.2012 May 25;36(5):705-16
Chemokines	Ccl2,Cxcl2,Ccl3,Ccl4,Cxcl1,Cxcl3,Cxcl10,Ccl7,Ccl8,Cxcl12,Ccl9,Cxcl5,Ccl6,Ccl12,Xcl1,Ccl1,Ccl24,Ccl25,Ccl6,Cxcl9
Chemokine receptors	Ccr2,Ccr1,Ccr3,Ccr4,Ccr5,Ccr6,Ccr7,Ccr8,Ccr9,Ccr10,Cxcr1,Cxcr2,Cxcr3,Cxcr4,Cxcr5,Cxcr6,Cxcr7,Xcr1,Ackr4,Ccrl2,Ackr1,Ackr2,Ackr3
Trafficking	Ccr2,Cx3cr1,Ccr1,Ccr5,Ccr6,Ccr7,Ccr8,Cxcr2,Cxcr2,Sell,Selplg,Itgal,Pecam1,Itgam,Itgb2,Itgb1,Itgb4,Icam1,Icam2,Mcam,F11r,Vcam1,Pvr,Cd99,Cd99l2,Sele,Selp,Sell,Epha1,Epha2,Ephb1,Ephb2,Ephb3,Ephb4	1. Gerhardt T, Ley K.Cardiovasc Res. 2015 Aug 1;107(3):321-30. doi: 10.1093/cvr/cvv147; 2.Shi C, Pamer EG.Nat Rev Immunol. 2011 Oct 10;11(11):762-74. doi: 10.1038/nri3070.
Monocyte maturation	Ctsa,Ctsb,Ctsc,Ctsd,Manf,Manb	1. Kim K and Kim N,Blood. 2007 Apr 15;109(8):3253-9. doi: 10.1182/blood-2006-09-048249;2. Nakanishi H.Biochim Biophys Acta Proteins Proteom. 2020 Sep;1868(9):140465. doi: 10.1016/j.bbapap.2020.140465; 2.Hou C and Shen Y,Immunol Lett. 2019 Aug;212:37-45. doi: 10.1016/j.imlet.2019.06.007. Epub 2019 Jun 19.
