# Supplementary material for: Single Cell RNA Sequencing Identifies a Unique Inflammatory Macrophage Subset as a Druggable Target for Alleviating Acute Kidney Injury
Source: Adv Sci (Weinh). 2022 Feb 3;9(12):2103675. doi: 10.1002/advs.202103675 (PMC9036000; doi:10.1002/advs.202103675)
Supplement: Supplementary file 5 — Supplemental Table 4 [file ADVS-9-2103675-s006.xlsx]

## Sheet: Sheet1
Materials	Source	Cat. No	Application	Dilution
Antibodies						IHC	Immunohistochemistry
S100a8	R&D	AF3059	IHC/IF/FC	1:400		IF	Immunofluorescence
S100a9	R&D	AF2065	IHC/IF/FC	1:400		FC	Flow cytometry
Arg1	CST	93668	IHC	1:200		WB	Western blot
α-SMA	Sigma-Aldrich	A5228	IHC	1:400
collagen-I	Abcam	ab34710	IHC	1:400
collagen-IV	Abcam	ab6586	IHC	1:400
S100A8/A9 Complex	Abcam	ab22506	IHC/IF	1:1000
F4/80	BioRad	MCA497	IF	1:50
Ly6g	Abcam	ab238132	IHC/IF	1:1000
CD68	Abcam	ab213363	IF	1:1000
Ccr2	Abcam	ab273050	IF	1:200
MHC-II	Santa Cruz	sc-32247	IF	1:50
Ccl2	Santa Cruz	sc-52701	IF	1:50
Cxcl1	Santa Cruz	sc-365870	IF	1:50
Ccl3	Santa Cruz	sc-365691	IF	1:50
Ccl4	Santa Cruz	sc-393441	IF	1:50
Slc40a1	Novusbio	NBP1-21502	IF	1:200
Cd3	CST	85061	IHC	1:300
Cd19	CST	90176	IHC	1:300
Il1b	CST	12242S	IF	1:100
γ-H2AX	CST	9718	IF	1:400
Il1r2	Abcam	ab212208	IF	1:200
Igf1	Abcam	ab9572	IHC	1:500
Egf	Abcam	ab184265	IHC	1:200
ki67	CST	9129	IF	1:400
FITC-conjugated anti rabbit	Abcam	ab6717	IF	1:800
FITC-conjugated anti goat	Abcam	ab6881	IF/FC	1:800
Alexa Fluor® 594 conjugated anti-mouse	zhong Shan Jin Qiao	ZF0513	IF	1:400
Alexa Fluor® 488 conjugated anti-mouse	Abcam	ab150113	IF	1:800
Alexa Fluor® 594 conjugated anti-rabbit	Abcam	ab150080	IF	1:800
Cy3-conjugated anti rat	Beyotime	A0507	IF	1:400
Tlr4	Santa Cruz	sc-52962	WB/IF	1:100
Myd88	Santa Cruz	sc-74532	WB	1:100
Phospho-Nfkb	CST	3033	WB	1:1000
β-actin	Origene	TAB11000	WB	1:2000
Horseradish peroxidase-conjugated secondary antibodies	Beyotime	P2369	WB	1:1000
Cd11b	Biolegend	101212	FC
Ly6c	Biolegend	128017	FC
Ly6g	Biolegend	127618	FC
F4/80	Biolegend	123113	FC
Calcien AM	Biolegend	425203	FC
Cd45	Biolegend	157603	FC
7-AAD	Biolegend	420403	FC
All FC isotype control	Biolegend		FC
Chemicals
Tasquinimod	MCE	ABR-215050
Paquinimod	MCE	ABR 25757
Cell fixed buffer	Biolegend	420801	FC
Permeabilization buffer	Biolegend	421002	FC
DAPI	zhong Shan Jin Qiao		IF
DAB	zhong Shan Jin Qiao		IHC	1:25
Liberase™TH Research Grade enzyme	Roche	5401135001	Tissue digestion	0.25mg/ml
RBC Lysis Solution	Invitrogen	00-4300-54
PBMC separation solution	Solarbio	P6340
Dead Cell Removal Micro Beads	Miltenyi Biotec	130-090-101
Hematoxylin-eosin staining solution	Baso	BA-4232
Masson's Trichrome Staining solution	Baso	BA4079A
Critical commercial assays
Sirius Red Stain Kit	Solarbio	G1470
TUNEL Apoptosis Assay Kit	Beyotime	C1088
Bio-Plex Pro Mouse Chemokine Panel 31-Plex kit	Biolegend	12009159	Luminex
Human S100A8/S100A9 Quantikine kit	R&D	DS8900	ELISA
Quantichrom Creatinine Assay Kit	BioAssay Systems	DICT-500
Modified Giemsa Staining Solution	Beyotime	C0131
