# Supplementary material for: Single Cell RNA Sequencing Identifies a Unique Inflammatory Macrophage Subset as a Druggable Target for Alleviating Acute Kidney Injury
Source: Adv Sci (Weinh). 2022 Feb 3;9(12):2103675. doi: 10.1002/advs.202103675 (PMC9036000; doi:10.1002/advs.202103675)
Supplement: Supplementary file 6 — Supplemental Table 5 [file ADVS-9-2103675-s005.xlsx]

## Sheet: Sheet1
Genes	Forward(5' to 3')	Reverse(5' to 3')
Il1b	GAAATGCCACCTTTTGACAGTG	TGGATGCTCTCATCAGGACAG
Tnfa	CTGAACTTCGGGGTGATCGG	GGCTTGTCACTCGAATTTTGAGA
Il6	CTGCAAGAGACTTCCATCCAG	AGTGGTATAGACAGGTCTGTTGG
Arg-1	TTGGGTGGATGCTCACACTG	GTACACGATGTCTTTGGCAGA
Il10	GCTCTTACTGACTGGCATGAG	CGCAGCTCTAGGAGCATGTG
Chil3(Ym1)	CAGGTCTGGCAATTCTTCTGAA	GTCTTGCTCATGTGTGTAAGTGA
Ccl2(MCP-1)	TAAAAACCTGGATCGGAACCAAA	GCATTAGCTTCAGATTTACGGGT
Ccl6	AAGAAGATCGTCGCTATAACCCT	GCTTAGGCACCTCTGAACTCTC
Ccl9	CCCTCTCCTTCCTCATTCTTACA	AGTCTTGAAAGCCCATGTGAAA
Ccr2	ATCCACGGCATACTATCAACATC	CAAGGCTCACCATCATCGTAG
Cxcr2	ATGCCCTCTATTCTGCCAGAT	GTGCTCCGGTTGTATAAGATGAC
Cxcl3	ACAGAAGTCATAGCCACTCTC	CTTGATGATTATCTGAAGCCTGG
Egf	AGCATACTCAGCGTCACAGC	GCAGGACCGGCACAAGTC
Igf1	CACATCATGTCGTCTTCACACC	GGAAGCAACACTCATCCACAATG
Hprt	TCAGTCAACGGGGGACATAAA	GGGGCTGTACTGCTTAACCAG
